# Supplementary material for: Drivers of land-use changes in societies with decreasing populations: A comparison of the factors affecting farmland abandonment in a food production area in Japan
Source: PLoS One. 2020 Jul 24;15(7):e0235846. doi: 10.1371/journal.pone.0235846 (PMC7380605; doi:10.1371/journal.pone.0235846)
Supplement: S1 Data — Column names are based on the text and Table 1. Period IDs are as follows: 1: 1976–1987; 2: 1987–1997; 3: 1997–2006; 4: 2006–2009. (CSV) [file pone.0235846.s001.csv]

PeriodID	LocationID	SubprefectureID	y0	y	Area_of_farmlands	Ratio_of_central_farmlands	Slope	Fertility	Ratio_of_roadress_farmlands	Ratio_of_past_wetland_farmlands	Distance_from_DID	Change_in_distance_from_DID	Population	Population_change
1	68412725	2111	3	0	43	0	3.426258087	5	0	0	227.4664764	-1.612106323	69.44	-5.46
1	68412714	2111	13	0	43	0.153846154	5.754986763	5	0.538461539	0	222.3960419	-1.606613159	52.08	4.03
1	68412715	2111	30	0	43	0.333333333	5.569027185	5	0.033333333	0	226.2056503	-1.646278381	126.48	54.26
1	68412716	2111	21	0	30	0.190476191	2.864786387	5	0.047619048	0	230.4105072	-1.762161255	100.71	-46.78
1	68412717	2111	1	0	1	0	6.302760601	5	0	0	235.2041626	-1.829589844	34.32	-17.08
1	68412705	2111	4	0	18	0	7.800935745	5	0.75	0	224.3160019	-1.787269592	28.915	5.065
1	68412706	2111	43	0	50	0.209302326	5.024030685	5	0.186046512	0	227.6071167	-1.85597229	12.18	0
1	68412707	2111	15	0	50	0.266666667	2.169146776	5	0.2	0	232.4994659	-1.900787354	27.84	16.64
1	68411796	2111	8	0	50	0.125	7.51551652	5	0.125	0	223.6099625	-1.896255493	0	0
1	68411797	2111	21	0	17	0.142857143	7.929953098	5	0.333333333	0	228.0197296	-1.975967407	0	0
1	68411750	2111	4	0	5	0	3.019536614	5	0	0	150.3643188	-2.015609741	39.47	-1.53
1	68411740	2111	6	0	9	0	6.411578178	5	0.166666667	0	142.2723999	-2.110565186	20.82	-57.035
1	68411531	2111	1	0	1	0	14.13538837	5	0	0	5	0.876894474	227.13	14.13
1	68411532	2111	1	0	1	0	20.1620903	5	0	0	5	0.527863979	60.33	-5.22
1	68411639	2111	3	0	2	0	14.7408638	5	0	0	133.2966614	-2.209793091	28.98	-11.22
1	68411730	2111	10	0	6.5	0	10.41974783	5	0.4	0	138.9911423	-2.169517517	27.235	-42.265
1	68411521	2111	6	0	2	0	11.65871906	5	0	0	6.521027088	-0.864024878	247.9	28.185
1	68411522	2111	1	0	1	0	6.442474365	5	0	0	0	0	686.25	85.75
1	68411629	2111	3	0	1	0	11.81013203	5	0	0	128.3510742	-2.262863159	8.24	-32.31
1	68411511	2111	11	0	11	0	9.697909355	5	0	0	16.27882004	0	45.7	-5.75
1	68411501	2111	8	0	6.5	0	7.197008848	5	0	0	21.36560154	0	227.485	-18.465
1	68411607	2111	1	0	16	0	1.036184192	5	0	1	102.4597473	-2.901535034	2.97	2.97
1	68411608	2111	26	0	16	0.192307692	0.781010032	5	0.461538462	0.538461539	108.0021935	-2.892597199	2.16	2.16
1	68410591	2111	7	0	3	0	16.31547737	5	0	0	29	0.534160614	311.1	-3.69
1	68410690	2111	4	0	2	0	3.441219568	5	0.25	0	29	-1.446857452	103.815	-31.36
1	68410697	2111	24	18	1941	0.291666667	1.326694429	5	0.041666667	0.333333333	99.24967194	-3.152439117	4.995	4.455
1	68410698	2111	59	13	1941	0.508474576	0.454537869	4	0.06779661	0	103.8460388	-3.369407654	13.23	9.99
1	68410699	2111	1	0	1	0	1.979731917	5	1	0	112.929184	-3.251708984	4.86	-8.09
1	68410581	2111	17	0	12	0	4.411499023	5	0	0	29	0	35.99	-18.12
1	68410680	2111	14	0	2	0	0.845300347	5	0	0	28.72255421	-1.892439842	318.89	-85.395
1	68410681	2111	1	0	1	0	0.661068678	5	0	0	34.01470184	-2.673171997	151.46	-89.24
1	68410686	2111	48	5	1941	0.25	3.1034621	4	0.333333333	0	84.91466141	-3.843223572	0	0
1	68410687	2111	79	4	1941	0.64556962	1.427224994	4	0.518987342	0	93.14505005	-3.948890686	0	-4.2
1	68410688	2111	72	12	1941	0.361111111	0.323674679	4	0.152777778	0	102.9683609	-3.995918274	4.455	-12.89
1	68410689	2111	7	5	15	0	4.128451824	5	0.857142857	0	109.4897232	-4.255889893	0.94	-4.95
1	68410780	2111	15	0	51	0.133333333	5.736852646	3	0.2	0	120.070816	-4.284889221	0	0
1	68410571	2111	10	0	10	0	6.673338175	5	0	0	28.22226334	0	49.81	-18.115
1	68410671	2111	34	1	56	0.617647059	0.139585584	5	0.147058824	0	33.89685059	-4.245110512	146.905	-148.185
1	68410672	2111	6	0	56	0.166666667	0.14547804	5	0.666666667	0	37.75566483	-4.436115265	68.38	-69.42
1	68410675	2111	1	0	1941	0	5.132547379	5	0	0	76.16429901	-4.841873169	0	-3
1	68410676	2111	44	7	1941	0.386363636	2.49307549	2	0.431818182	0	83.25561905	-4.448429108	0	-3.85
1	68410677	2111	60	17	1941	0.566666667	0.295752451	4	0.1	0	93.38896179	-4.538024902	3.055	-15.035
1	68410678	2111	65	31	1941	0.476923077	0.989562452	3	0.261538462	0	100.4987564	-4.645759583	23.03	-1
1	68410679	2111	32	12	51	0.28125	2.707566142	3	0.125	0	114.3175354	-4.634273529	0	0
1	68410770	2111	8	0	51	0.375	10.14927149	3	0	0	118.1731186	-4.509380341	0	0
1	68420074	2111	13	0	12	0.153846154	1.574572444	5	0	0	260.1922302	-4.860748291	0	0
1	68410561	2111	1	0	1	0	23.51293755	5	0	0	30.08321762	4.083217621	30.11	-4.24
1	68410661	2111	11	1	56	0.181818182	0.171022445	5	0.181818182	0	33.241539	-4.981105804	63.12	-64.08
1	68410662	2111	5	0	56	0.4	0.130575568	5	0.8	0	37.21558762	-4.985584259	28.93	-29.37
1	68410665	2111	45	4	1941	0.511111111	2.571677446	5	0.222222222	0	74.00675964	-5.318817139	0	-6.4
1	68410666	2111	61	6	1941	0.409836066	2.488772154	2	0.229508197	0	81.02468872	-5.288246155	0	-12.1
1	68410667	2111	69	38	1941	0.449275362	0.404619783	4	0.014492754	0	92.08691406	-5.187316895	0.94	-7.55
1	68410668	2111	56	17	1941	0.339285714	3.475589514	5	0.785714286	0	100.0124969	-5.22492218	1.02	-1.9
1	68410669	2111	4	2	8	0.25	9.865805626	5	1	0	107.0957489	-5.369182587	0	-0.95
1	68420063	2111	13	5	9	0	3.729593754	5	0	0	253.0177917	-5.116088867	0	0
1	68420064	2111	5	2	8	0	0.945592642	5	0	0	258.0077515	-5.022674561	0	0
1	68410551	2111	4	0	4	0	2.885557532	5	0	0	22.05671787	4.040459633	28.5	7.5
1	68410552	2111	6	0	1.5	0	7.178251028	5	0	0	20.43199253	3.554440022	33.03	12.105
1	68410553	2111	2	0	4	0	5.307081819	5	0	0	2.532247543	2.032247543	537.41	256.06
1	68410554	2111	2	0	4	0	2.538787305	5	0	0	1.207106769	1.207106769	731.685	364.56
1	68410655	2111	28	3	1941	0.428571429	0.668532729	4	0.25	0	74.95611572	-5.809520721	0	-27.05
1	68410656	2111	63	12	1941	0.46031746	3.608315229	2	0.412698413	0	83.72574615	-5.836471558	3.4	-3.24
1	68410657	2111	80	22	1941	0.5375	0.542852789	4	0.0125	0	92.13303375	-5.80783844	15.98	-1.625
1	68410658	2111	61	12	1941	0.393442623	3.184834719	5	0.639344262	0	101.3163376	-5.785240173	0.34	-5.01
1	68420056	2111	52	0	71	0.461538462	5.494924307	3	0.269230769	0	282.6787567	-5.286148071	45.045	6.325
1	68420057	2111	12	2	71	0.166666667	3.080306649	3	0.083333333	0	287.7826385	-5.322677612	69.94	-52.235
1	68410542	2111	1	0	1	0	24.3589077	5	0	0	18.86796188	2.589141846	25.6	-2.6
1	68410645	2111	11	5	1941	0	3.761395216	2	0.181818182	0	76.68767548	-6.646629334	67.94	11.26
1	68410646	2111	51	10	1941	0.254901961	4.766088963	2	0.470588235	0	84.64632416	-6.361480713	2.38	-0.07
1	68410647	2111	63	5	1941	0.412698413	0.527877033	4	0.063492064	0	92.39588928	-6.309967041	5.7	-0.01
1	68410648	2111	49	6	1941	0.408163265	3.015857458	5	0.469387755	0	101.4149857	-6.165718079	0.57	-0.62
1	68420046	2111	13	0	71	0.230769231	0.093394823	3	0.615384615	0	283.4519348	-5.392425537	19.95	-0.35
1	68420047	2111	38	0	51	0.394736842	0.332898229	3	0.131578947	0	294.5207977	-5.430023193	19.91	-28.45
1	68420048	2111	27	4	414	0.407407407	3.68545413	4	0.185185185	0	301.8029175	-5.475463867	20.13	5.6
1	68410538	2111	17	0	137	0.470588235	0.652562618	5	0.058823529	0	33.54101944	-2.409854889	0	0
1	68410539	2111	3	0	137	0.333333333	0.130530357	5	1	0	35.17100906	-3.596855164	0	0
1	68410635	2111	29	0	1941	0.275862069	3.865713835	5	0.655172414	0	80.41144562	-6.966033936	1.58	-5.57
1	68410636	2111	70	12	1941	0.528571429	3.440143824	2	0.271428571	0	87.29833984	-6.88791275	1.58	-15.465
1	68410637	2111	82	4	1941	0.658536585	1.103748083	2	0.134146342	0	97.13393021	-6.736183167	25.65	23.37
1	68410638	2111	62	21	1941	0.516129032	4.336323261	5	0.322580645	0	106.9532471	-6.615886688	0	0
1	68410639	2111	49	40	1941	0.367346939	8.429759979	5	0.734693878	0	114.7257614	-6.553207398	0	-1.2
1	68410730	2111	1	0	1941	0	14.26843357	5	1	0	122.1228867	-6.582206726	0	-2.25
1	68420038	2111	17	1	414	0.470588235	3.071182013	4	0.411764706	0	306.4718628	-5.562225342	16.2	12.6
1	68420039	2111	53	12	414	0.754716981	2.628304005	4	0.339622642	0	311.7514954	-5.642333984	24.96	24.96
1	68420130	2111	5	0	414	0.2	3.295842171	4	0	0	319.9202881	-5.669525147	7.8	7.8
1	68410527	2111	2	0	137	0	2.176447153	5	0	0	40.74634933	-0.536470413	0	0
1	68410528	2111	73	0	137	0.767123288	0.259491921	5	0.123287671	0	38.63935852	-1.334022522	0	0
1	68410529	2111	37	0	137	0.432432432	0.122079507	5	0.189189189	0	42.37924194	-3.307613373	0	0
1	68410625	2111	1	0	1941	0	1.665408492	5	0	0	82.29216003	-7.178504944	0	-2.45
1	68410626	2111	30	10	1941	0.2	7.255351305	2	0.566666667	0	92.25235367	-7.125026703	0	-1.81
1	68410627	2111	82	5	1941	0.475609756	1.242239118	3	0.134146342	0	99.99483109	-7.061271668	0	-0.3
1	68410628	2111	80	7	1941	0.575	2.877762437	2	0.225	0	109.5034065	-6.925811768	0	-1.2
1	68410629	2111	60	13	1941	0.516666667	3.715142608	5	0.2	0	117.594635	-6.761066437	0	-7.15
1	68410720	2111	2	0	1941	0	14.65864706	5	0	0	122.5621376	-6.62947464	0	-3.3
1	68420029	2111	35	4	414	0.714285714	2.475543737	3	0.371428571	0	316.5375061	-5.729156494	7.8	7.8
1	68420120	2111	82	0	414	0.829268293	1.489498198	4	0.646341463	0	323.5451965	-5.768615723	0.56	0.52
1	68420121	2111	14	0	414	0.357142857	2.592222452	4	0.285714286	0	331.5008545	-5.791473389	30.96	15.145
1	68410518	2111	10	0	225	0.4	1.65471077	4	0.1	0	53.2586937	-1.108940125	13.87	10.07
1	68410519	2111	7	0	137	0	0.125068873	4	0.142857143	0	48.05205536	-2.336250305	0	0
1	68410616	2111	1	0	2	0	10.58195305	5	1	0	99.4786377	-7.37172699	0	-10.5
1	68410617	2111	36	7	1941	0.111111111	2.98227942	3	0.194444444	0	104.2760696	-7.280052185	0	-13.85
1	68410618	2111	44	17	1941	0.545454546	2.146802783	2	0.386363636	0	115.6913147	-7.184299469	0	-5.25
1	68410619	2111	54	26	1941	0.574074074	3.418040752	2	0.574074074	0	121.0143204	-7.092754364	0.4	-0.15
1	68420019	2111	11	3	12	0	4.877315998	3	0.818181818	0	318.943573	-5.966003418	0	0
1	68420110	2111	27	0	414	0.481481482	1.486823201	4	0.444444444	0	326.2590942	-5.857604981	4.73	2.68
1	68420111	2111	85	0	414	0.764705882	0.358259261	4	0.6	0	335.3103027	-5.884979248	39.18	25.83
1	68420112	2111	43	0	414	0.627906977	1.221383452	4	0.558139535	0	343.9534912	-5.902496338	37.52	18.54
1	68410503	2111	1	0	28	0	1.209575534	3	0	0	57.03507614	0.026306152	0	0
1	68410504	2111	7	0	28	0.142857143	1.463212371	3	0	0	56	-0.008926392	0	0
1	68410507	2111	11	0	225	0.181818182	3.191092968	5	0.181818182	0	60.53098297	-0.296642304	8.76	6.36
1	68410508	2111	54	0	225	0.296296296	0.937811643	4	0.222222222	0	59.13113022	-0.540174484	36.135	26.235
1	68410509	2111	38	0	225	0.473684211	0.976275682	4	0.131578947	0	61.00396729	-1.525491715	5.84	4.24
1	68410603	2111	27	2	605	0.666666667	0.110850334	5	0.222222222	0	82.80700684	-7.808372498	0	0
1	68410604	2111	28	0	605	0.642857143	0.173304558	5	0.392857143	0	85.26082993	-7.795055389	0	0
1	68410607	2111	11	8	9	0	10.95299244	5	0.636363636	0	107.9120026	-7.441612244	0	-7.4
1	68410608	2111	49	3	1941	0.306122449	2.35225749	2	0.530612245	0	118.5116043	-7.368629456	0.4	0
1	68410609	2111	45	27	1941	0.288888889	2.878366232	2	0.355555556	0	126.9094162	-7.315170288	19.6	19.4
1	68410700	2111	3	0	1941	0	6.264533997	5	1	0	134.7182312	-7.293075562	6	3.6
1	68420009	2111	35	1	62	0.6	4.066911221	3	0.914285714	0	319.9390564	-6.062927246	0	0
1	68420100	2111	27	0	62	0.444444444	2.327725887	3	0.703703704	0	323.9876404	-6.060302734	0	0
1	68420102	2111	46	0	414	0.434782609	0.78440088	4	0.369565217	0.347826087	347.0028839	-5.980285645	20.685	-28.82
1	68420103	2111	20	0	23	0.2	1.224909484	4	0.15	0	357.4594421	-6.031341553	153.94	-41.19
1	67417592	2111	23	0	654	0.130434783	1.835502267	4	0.217391304	0	66.49060059	0.23865509	0	0
1	67417593	2111	26	2	28	0.115384615	2.29898417	3	0.038461539	0	62.10071754	0.062652588	0	0
1	67417594	2111	4	0	28	0.25	1.201184869	3	0.25	0	58.00431061	-7.43866E-05	0	0
1	67417596	2111	6	2	32	0	6.677927017	5	0.166666667	0	64.5	-0.030071259	0	0
1	67417597	2111	44	3	32	0.204545455	1.289441586	4	0.136363636	0	65.62759399	-0.242458344	0	0
1	67417598	2111	23	0	225	0.47826087	1.765747666	4	0.52173913	0	66.91038513	-0.380912781	0.73	0.53
1	67417693	2111	39	0	605	0.743589744	0.205192894	5	0.205128205	0	88.60022736	-7.805938721	0	0
1	67417694	2111	40	0	605	0.75	0.299225062	5	0.075	0	91.61329269	-7.809089661	0	0
1	67417697	2111	2	0	20	0	10.68426561	5	1	0	117.3559456	-7.557678223	0	0
1	67417698	2111	30	15	10	0.066666667	6.793311834	2	1	0	123.8667679	-7.535419464	0	0
1	67417699	2111	56	5	1941	0.482142857	3.948423982	2	0.321428571	0	133.1202393	-7.429168701	1.2	0.15
1	67417790	2111	42	0	1941	0.523809524	2.249763608	2	0.380952381	0	138.3274765	-7.37877655	0	-5.3
1	67417791	2111	1	0	1	0	13.80670738	5	0	0	146.4854889	-7.348831177	0	-2.8
1	67427097	2111	9	0	15	0	1.485608697	3	0	0.555555556	302.4466858	-6.351196289	3.36	-12.94
1	67427098	2111	26	0	23	0.192307692	0.658256799	4	0.269230769	0.730769231	308.3269348	-6.271560669	35.84	-81.25
1	67427099	2111	7	0	29	0	2.989181042	3	0	0	318.943573	-6.297149658	430.71	28.32
1	67427190	2111	12	0	11	0.166666667	2.277841687	4	0.25	0	332.0127869	-6.22833252	4.95	1.98
1	67427191	2111	58	0	97	0.482758621	1.26170814	4	0.293103448	0	338.8163147	-6.185409546	17.82	17.82
1	67427192	2111	59	0	501	0.372881356	1.197830081	4	0.254237288	0	348.5010681	-6.149414063	3.58	0
1	67427193	2111	69	4	501	0.463768116	0.538939476	4	0.347826087	0	358.5080261	-6.128692627	0	0
1	67427194	2111	31	0	501	0.322580645	0.806983829	4	0.096774194	0	365.7608643	-6.1015625	0	0
1	67417581	2111	42	8	654	0.214285714	0.729986072	3	0.357142857	0	78.46605301	0.312404633	2.88	1.04
1	67417582	2111	18	0	654	0.388888889	0.861213535	3	0.388888889	0	73.56133652	0.26146698	0	0
1	67417583	2111	76	0	654	0.631578947	1.047329128	3	0.171052632	0	74.04390335	0.091812134	0	-0.25
1	67417584	2111	21	1	654	0.333333333	1.459941387	5	0.571428571	0	75.00666809	-0.026664734	7.36	5.69
1	67417587	2111	34	0	225	0.294117647	1.283624768	3	0.205882353	0	77.46932983	-0.246536255	0	0
1	67417588	2111	51	1	289	0.352941177	2.338911057	4	0.333333333	0	78.85429382	-0.411994934	0	-0.2
1	67417589	2111	2	2	289	0	4.395549536	4	1	0	80.29999542	-0.547042847	0	-1.5
1	67417683	2111	16	0	605	0.4375	0.493643791	5	0.375	0	96.54748535	-7.074462891	0	0
1	67417684	2111	63	3	605	0.619047619	0.492145956	5	0.301587302	0	102.0048981	-7.465812683	0	0
1	67417685	2111	31	1	605	0.677419355	1.668817878	5	0.322580645	0	108.2312317	-7.80973053	0	0
1	67417688	2111	4	2	7.5	0	6.693589211	5	0.75	0	132.2103271	-7.605697632	0	-5.6
1	67417689	2111	44	5	1941	0.340909091	4.274289131	2	0.5	0	138.0669937	-7.556732178	0	-9.05
1	67417780	2111	37	0	1941	0.648648649	6.981127739	2	0.837837838	0	143.1223297	-7.52104187	0	-4.2
1	67427083	2111	6	0	54	0.166666667	5.69939518	3	0.333333333	0	267.6872711	-6.673873901	18.2	3.62
1	67427085	2111	5	0	15	0	3.111017466	3	0	0	287.9236145	-6.561431885	0	0
1	67427086	2111	7	0	5	0	3.869493961	3	0	0	291.0841675	-6.516540527	0	0
1	67427087	2111	11	0	15	0	2.972426415	3	0	0.636363636	300.8321838	-6.423675537	0	-1.4
1	67427089	2111	20	0	29	0.3	3.217935681	3	0.05	0	321.2420959	-6.319534302	305.955	90.975
1	67427180	2111	25	3	11	0	2.690295458	3	0.08	0	332.5206909	-6.330413818	0.16	-9.45
1	67427181	2111	63	13	95	0.587301587	0.331053257	4	0.238095238	0	342.5375977	-6.313812256	1.28	0.8
1	67427182	2111	62	5	97	0.532258065	0.728016049	4	0.112903226	0.064516129	350.1271057	-6.261535645	0	0
1	67427183	2111	83	2	501	0.831325301	0.509925842	4	0.578313253	0	361.4249573	-6.233062744	0	0
1	67427184	2111	90	5	501	0.877777778	0.415153787	4	0.166666667	0	369.937149	-6.220046997	0	0
1	67427185	2111	6	0	501	0.333333333	2.686290383	4	0	0	376.6025696	-6.240478516	3.19	-0.435
1	67417570	2111	7	2	654	0.142857143	1.762711644	5	0	0	87.09190369	0.476486206	23.36	-9.51
1	67417571	2111	61	3	654	0.491803279	0.757983029	4	0.31147541	0	85.44004059	0.293670654	19.76	6.88
1	67417572	2111	95	0	654	0.863157895	0.368767142	3	0.357894737	0	84.40379334	0.188423157	0	-3.36
1	67417573	2111	74	3	654	0.540540541	0.721368581	5	0.283783784	0	83.43558884	0.072853088	0.23	-11.35
1	67417574	2111	10	4	654	0.1	0.997871012	3	0.5	0	86.5029068	-0.072105408	19.78	19.655
1	67417577	2111	35	0	225	0.257142857	1.562033176	3	0.542857143	0	86.14522552	-0.187393189	0	-1
1	67417578	2111	49	6	289	0.326530612	1.932145238	3	0.224489796	0	88.95504761	-0.346313477	7.14	-8.46
1	67417579	2111	20	6	22	0.2	8.541943073	3	1	0	91.56137848	-0.524421692	1.02	-1.6
1	67417673	2111	37	0	146	0.45945946	0.453119695	4	0.378378378	0	105.1522675	-5.53175354	0	0
1	67417674	2111	86	5	605	0.848837209	0.315449491	4	0.23255814	0	109.2908974	-6.727832794	0	0
1	67417675	2111	48	3	605	0.395833333	1.587044597	3	0.291666667	0	113.7057114	-7.57661438	0	0
1	67417676	2111	3	2	2	0	7.641606808	5	1	0	123.3288269	-7.809242249	0	0
1	67417679	2111	31	11	3493	0.225806452	6.08177948	2	0.709677419	0	145.3444214	-7.663772583	0.79	0.64
1	67417770	2111	45	0	1941	0.266666667	5.471372128	2	0.577777778	0	150.7116394	-7.603240967	0	0
1	67417771	2111	5	0	3493	0.2	2.580756187	5	0	0	157.4102936	-7.58039856	0	0
1	67427073	2111	25	0	54	0.44	6.838246346	3	0.32	0	270.0592651	-6.727050781	53.2	0.64
1	67427074	2111	23	0	54	0.217391304	9.022800446	3	0.086956522	0	274.2498779	-6.734710693	113.12	-32.86
1	67427075	2111	15	0	15	0.133333333	4.880454063	3	0.466666667	0	288.0920105	-6.629394531	0	0
1	67427079	2111	4	0	4	0	3.873924971	3	0	0.25	328.8699951	-6.53288269	0	-4.875
1	67427170	2111	25	1	267	0.08	0.048403107	3	0.52	0.48	336.5367737	-6.487884522	0.8	-11.23
1	67427171	2111	30	0	95	0.033333333	1.922718465	3	0.833333333	0.233333333	341.4124451	-6.403533936	3.44	0.53
1	67427172	2111	1	0	95	0	1.143681884	4	1	0	348.0488586	-6.370391846	1.92	1.92
1	67427173	2111	14	2	501	0.357142857	0.723052323	4	0.571428571	0	365.865387	-6.317886353	0	0
1	67427174	2111	19	0	501	0.421052632	1.517769694	4	0.421052632	0	371.102417	-6.304321289	0	0
1	67427175	2111	38	0	501	0.5	1.078459024	4	0.289473684	0.02631579	381.3960876	-6.31161499	9.46	-1.56
1	67417469	2111	2	0	12	0	1.89788276	5	0	0	100.4363251	0.704368591	44.455	-22.945
1	67417560	2111	12	0	12	0	4.053035259	5	0	0	101.4369736	0.587184906	36.52	-6.855
1	67417561	2111	7	0	654	0.142857143	6.547274113	5	0.285714286	0	92.64987946	0.234817505	3.6	-7.2
1	67417562	2111	86	0	654	0.755813954	0.670923919	4	0.151162791	0	93.47455978	0.162639618	0	-20.1
1	67417563	2111	72	3	654	0.708333333	0.621664852	4	0.152777778	0	91.39747238	0.072437286	0	-6.71
1	67417564	2111	22	0	654	0.363636364	3.185814858	5	0.090909091	0	89.50280762	-0.03635788	7.59	6.775
1	67417567	2111	31	11	289	0.258064516	2.469083309	4	0.483870968	0	95.42536163	-0.181060791	12.24	3.54
1	67417568	2111	67	9	289	0.447761194	1.200558782	5	0.164179105	0	98.00510406	-0.338470459	51	18.7
1	67417569	2111	33	9	289	0.242424242	10.37477398	3	1	0	100.6628036	-0.494346619	12.24	3.54
1	67417663	2111	45	1	146	0.711111111	0.451332063	5	0.377777778	0	113.7409363	-5.132965088	0	0
1	67417664	2111	58	7	605	0.5	0.153744586	4	0.310344828	0	118.7749748	-5.974346161	0	-0.55
1	67417665	2111	71	1	605	0.507042254	1.300689578	2	0.028169014	0	123.4220428	-6.841156006	0.76	-27.5
1	67417666	2111	45	12	605	0.377777778	4.70343256	2	0.911111111	0	129.0155029	-7.702011108	0	-0.55
1	67417669	2111	43	4	3493	0.534883721	4.034873009	2	0.209302326	0	152.3975067	-7.730484009	38.71	28.55
1	67417760	2111	78	0	3493	0.525641026	3.704079866	5	0.217948718	0	157.408699	-7.682159424	0.395	0.32
1	67417761	2111	12	0	3493	0.333333333	6.382848501	5	0.333333333	0	164.5400925	-7.667922974	0	0
1	67427063	2111	12	0	16	0.083333333	6.746757031	3	0	0	271.7857361	-6.846618652	10.22	-86.16
1	67427064	2111	4	0	16	0.25	9.152641296	3	0	0	274.8735504	-6.820449829	35	-69.8
1	67427067	2111	19	0	267	0.578947368	2.527019262	3	0.210526316	0.52631579	311.8525391	-6.73123169	2.1	-3.64
1	67427068	2111	57	0	267	0.280701754	4.025090218	3	0.456140351	0.50877193	318.1351929	-6.686340332	0	-19.6
1	67427069	2111	77	0	267	0.649350649	1.404788613	3	0.337662338	0.571428571	327.6339417	-6.634765625	0	-0.4
1	67427160	2111	34	9	267	0.441176471	0.052485045	4	0.588235294	0.941176471	335.7729645	-6.566757202	0	-2.75
1	67427162	2111	7	0	6	0	3.199239254	4	0.285714286	0	360.3345642	-6.544158936	1.92	-4.5
1	67427163	2111	19	1	600	0.052631579	2.047794104	4	0.157894737	0	364.8410645	-6.515899658	3.84	-11.24
1	67427164	2111	12	0	3	0	1.839227974	4	0.25	0	374.52005	-6.490661621	23.53	-27.07
1	67427165	2111	44	11	501	0.613636364	0.337632358	4	0.522727273	0.431818182	387.3699799	-6.429443359	0.11	-6.82
1	67427166	2111	25	0	501	0.52	0.341175854	4	0.04	0.08	391.5201111	-6.418792725	0	-18.7
1	67417459	2111	1	0	1	0	15.08284283	5	1	0	112.1605988	0.495925903	0	0
1	67417552	2111	38	5	654	0.447368421	1.490410984	3	0.157894737	0	102.0367355	0.140068054	0	-8
1	67417553	2111	22	1	654	0.181818182	4.455058813	5	0.5	0	104.4341774	0.071933746	0	-16.2
1	67417554	2111	8	1	8	0	7.851874113	5	1	0	105.0023804	-0.095020294	0	-0.15
1	67417557	2111	28	1	289	0.214285714	1.062867999	4	0.714285714	0	106.8050575	-0.171607971	0	-4.29
1	67417558	2111	36	2	289	0.111111111	2.459447146	5	0.166666667	0	106.3054085	-0.26808548	6.12	-12.99
1	67417559	2111	2	0	145	0	9.368996382	3	0.5	0	105.6749306	-0.462429047	5.61	-1.29
1	67417652	2111	1	0	1	0	5.105503559	5	1	0	118.1862946	-3.752212524	0	0
1	67417653	2111	29	5	146	0.448275862	0.64712441	5	0.448275862	0	119.8540802	-4.520965576	0	0
1	67417654	2111	46	0	375.5	0.434782609	0.13077616	2	0.826086957	0	124.7296982	-5.371322632	1.9	-0.36
1	67417655	2111	26	2	9	0.269230769	2.134791255	5	0.192307692	0	132.9867935	-5.990180969	34.2	-4.68
1	67417656	2111	25	7	13	0	6.553041458	5	0.84	0	138.1303711	-7.011199951	0.76	-0.09
1	67417657	2111	3	1	10	0	6.95008564	5	0.666666667	0	141.8203125	-7.421096802	0	0
1	67417658	2111	2	0	1	0	4.587327004	5	0	0	151.4331436	-7.799385071	0	-2.25
1	67417659	2111	63	8	3493	0.476190476	2.60262847	5	0.253968254	0	157.6990814	-7.776611328	0	-14.95
1	67417750	2111	87	0	3493	0.793103448	4.405387878	5	0.275862069	0	164.1462708	-7.740997315	0	0
1	67417751	2111	48	0	3493	0.229166667	6.680508137	5	0.25	0	170.9004822	-7.693199158	0	0
1	67417752	2111	8	0	3493	0	7.735928059	5	0.125	0	179.0670166	-7.682144165	0	0
1	67427053	2111	3	0	6	0	4.849947453	3	0	0	272.9468689	-7.08001709	0	0
1	67427054	2111	2	0	2	0	8.079574585	3	0.5	0	283.9620819	-6.949356079	0	-4.075
1	67427055	2111	17	0	29	0.176470588	8.346633911	3	0.058823529	0	296.9326477	-6.91873169	0	-12.25
1	67427056	2111	24	0	267	0.166666667	1.802311838	3	0.125	0.083333333	305.0098267	-6.873962402	1.26	1.26
1	67427057	2111	20	0	267	0.15	3.138040781	3	0.1	0.9	308.9376526	-6.792617798	5.88	5.88
1	67427058	2111	8	0	267	0.25	5.107792854	3	1	0.125	322.5878296	-6.724975586	0	-9
1	67427059	2111	8	0	267	0.25	3.277683973	3	1	0	327.3116302	-6.704711914	0	-1.6
1	67427152	2111	29	0	600	0.206896552	2.016365767	4	0	0	361.7651062	-6.617523193	4.08	-1.26
1	67427153	2111	56	7	600	0.428571429	0.661277503	4	0.232142857	0	367.758728	-6.572052002	14.29	-5.02
1	67427154	2111	62	0	600	0.338709677	1.602114439	4	0.387096774	0	376.9946899	-6.558609009	24.085	0.92
1	67427155	2111	12	8	501	0	0.240447067	4	0.166666667	0	384.9214172	-6.488464356	7.06	-0.79
1	67427156	2111	22	0	501	0.272727273	0.503277019	4	0.136363636	0.045454546	397.1101532	-6.466384888	0	-5.975
1	67427157	2111	6	0	4	0	1.313730717	5	0	0	404.5423126	-6.513641357	2.59	-0.11
1	67417540	2111	4	0	6	0	7.459320068	5	0.5	0	122.8677063	0.32598114	0	0
1	67417543	2111	5	0	13	0	2.901332617	3	0	0	108.3743515	0.060073853	0	-8.4
1	67417544	2111	5	4	5	0	8.406560898	5	1	0	109.0733719	-0.181602478	0	0
1	67417546	2111	20	3	31	0.25	6.289861679	3	1	0	116.6425858	-0.806991577	0	-4.8
1	67417547	2111	2	2	5	0	11.17592001	5	1	0	112.1249237	-0.127017975	0	-0.15
1	67417548	2111	40	12	27	0.175	2.506601811	5	0.475	0	118.1587715	-0.300350189	0	-18
1	67417549	2111	10	1	27	0.1	3.778160095	5	0.5	0	121.2062874	-0.385871887	0	-4.5
1	67417644	2111	6	0	605	0.333333333	0.122605581	2	1	0	134.0874329	-5.237640381	7.22	-0.855
1	67417645	2111	43	0	605	0.302325581	0.345094889	2	0.534883721	0	140.06427	-5.50982666	1.05	-1
1	67417646	2111	27	0	13	0.037037037	2.286486387	2	0.259259259	0	146.4411163	-6.328765869	1.26	0.21
1	67417647	2111	27	1	28	0.111111111	2.000198603	2	0.259259259	0	148.6775055	-7.249633789	0	0
1	67417648	2111	7	3	3493	0	8.896114349	5	0.571428571	0	160.0781097	-7.602706909	11.52	8.82
1	67417649	2111	59	5	3493	0.355932203	3.638802052	3	0.254237288	0	164.8302155	-7.798614502	0	-18.5
1	67417740	2111	92	0	3493	0.804347826	4.541378498	3	0.858695652	0	171.1928711	-7.776664734	0	-0.6
1	67417741	2111	88	0	3493	0.681818182	3.392900467	5	0.318181818	0	178.2273788	-7.743507385	0	0
1	67417742	2111	40	0	3493	0.55	9.186629772	5	0.875	0	185.3037415	-7.716835022	0	0
1	67427042	2111	5	0	2	0	5.392563343	3	0	0	272.4059448	-7.127044678	0	0
1	67427043	2111	1	0	6	0	3.162429571	3	0	0	272.8827515	-7.095825195	0	0
1	67427045	2111	5	0	7	0	3.837631464	3	1	0	300.8471375	-7.027587891	0	0
1	67427046	2111	17	0	29	0.058823529	3.188483	3	0	0	303.8486328	-6.952270508	0	0
1	67427142	2111	19	0	9	0	1.999990344	4	0.210526316	0.105263158	362.7740479	-6.74206543	0	0
1	67427143	2111	80	0	600	0.6375	1.144203782	4	0.3625	0	370.9406891	-6.690643311	3.27	-0.48
1	67427144	2111	71	0	600	0.464788732	0.62849611	4	0.281690141	0	380.7466431	-6.662506104	30.21	25.97
1	67427145	2111	54	0	63	0.518518519	0.38016589	4	0.277777778	0	391.8175507	-6.620925903	6.29	-1.225
1	67427146	2111	20	0	63	0.6	0.523458928	4	0.55	0	396.2688446	-6.59147644	16.65	13.435
1	67427147	2111	9	0	8	0	0.97369957	4	0.111111111	0	406.2142334	-6.558563232	6.29	6.09
1	67417439	2111	8	0	5	0	12.26942921	5	0	0	129.8278732	0.327754974	0	0
1	67417530	2111	2	1	6	0	15.60589743	5	0.5	0	125.3924904	0.32340622	0	0
1	67417534	2111	35	2	24	0.314285714	3.668495894	2	0.314285714	0	124.0161285	-0.188743591	17.55	14.43
1	67417535	2111	9	3	24	0	7.300558567	2	0.666666667	0	120.8139038	-0.270530701	7.8	7.8
1	67417536	2111	47	12	53	0.234042553	5.024535179	3	0.468085106	0	123.3572083	-0.723762512	0	-15
1	67417537	2111	29	10	16	0.068965517	9.329522133	5	0.344827586	0	124.7397308	-0.475761414	0	-0.3
1	67417538	2111	9	0	34	0	3.012290001	2	0	0	130.5411835	-0.304107666	0	-2.2
1	67417539	2111	22	3	34	0.227272727	1.849728882	2	0.727272727	0	129.1568451	-0.357761383	0	-0.95
1	67417635	2111	36	10	177	0.305555556	0.568392009	2	0.583333333	0	148.7901001	-5.259223938	2.94	-2.2
1	67417636	2111	62	8	177	0.532258065	2.60287106	2	0.338709677	0	153.8863068	-5.883094788	11.34	9.1
1	67417637	2111	56	16	3493	0.410714286	0.806858599	2	0.714285714	0	159.4396362	-6.698989868	3.36	-4.405
1	67417638	2111	63	6	3493	0.428571429	1.171854019	2	0.126984127	0	164.6572266	-7.310821533	24	16.56
1	67417639	2111	56	2	3493	0.392857143	2.855564833	3	0.214285714	0	171.1227493	-7.808128357	0.48	-15.4
1	67417730	2111	97	0	3493	0.927835052	4.622095108	3	0.597938144	0	178.3928223	-7.79876709	0	-7.25
1	67417731	2111	94	0	3493	0.882978723	4.687051058	3	0.117021277	0	185.2673798	-7.776802063	0	-14.7
1	67417732	2111	59	0	3493	0.728813559	8.368091583	5	0.457627119	0	190.9659729	-7.748916626	0	-4.5
1	67427130	2111	2	0	6	0	3.755987287	3	0	0	348.6936798	-6.951202393	0	0
1	67427131	2111	1	0	1	0	2.83090663	4	0	0	360.8060303	-6.88949585	0	-3.6
1	67427132	2111	60	0	600	0.516666667	1.073856711	3	0.416666667	0	367.1784058	-6.82824707	0	-2.445
1	67427133	2111	83	0	600	0.578313253	0.881447136	4	0.445783133	0	374.6491699	-6.797149658	1.3	-17.09
1	67427134	2111	29	0	600	0.206896552	3.475092411	4	0.379310345	0	382.6081543	-6.764129639	0.53	-0.99
1	67427137	2111	4	1	6	0	6.108643532	4	0	0	416.3273621	-6.62828064	0	-6.875
1	67427138	2111	11	8	6	0	2.487680912	4	0.090909091	0.090909091	420.272522	-6.666534424	38.01	-10.53
1	67417428	2111	3	0	19	0	5.299381256	5	0	0	145.6022034	0.436782837	0	-4.2
1	67417429	2111	21	0	19	0.238095238	2.486438751	5	0.333333333	0	142.3376312	0.394729614	0	-1.5
1	67417520	2111	10	3	593	0.1	6.256152153	3	0.7	0	141.5671921	0.284095764	0	-1
1	67417524	2111	21	1	63	0.190476191	3.11786747	4	0.142857143	0	132.0946655	-0.178894043	0.39	-16.4
1	67417525	2111	34	2	63	0.176470588	3.387599587	4	0.117647059	0	135.4898453	-0.350265503	0	-22.965
1	67417526	2111	14	7	53	0.285714286	2.793010116	4	0.214285714	0	130.0518951	-0.585014343	0	-12.2
1	67417527	2111	12	6	7	0	9.531382084	5	0.5	0	135.4787292	-0.26159668	0	0
1	67417528	2111	41	14	87	0.268292683	5.223885536	5	0.365853659	0	138.0507202	-0.256851196	0	-1.4
1	67417529	2111	42	2	87	0.476190476	2.398283958	2	0.523809524	0	141.1435165	-0.355827332	0	-9
1	67417625	2111	5	4	6	0	5.368524075	3	1	0	158.4203339	-4.947357178	0.63	-0.09
1	67417626	2111	11	7	37	0.090909091	2.476937056	3	1	0	163.3707428	-4.973480225	0	0
1	67417627	2111	38	13	177	0.447368421	1.411452711	3	0.684210526	0	166.5502396	-6.261123657	0	-3.705
1	67417628	2111	49	12	3493	0.346938776	3.536067009	3	0.367346939	0	174.4018402	-6.800048828	0	-9
1	67417629	2111	43	10	3493	0.186046512	6.142194271	3	0.581395349	0	179.7693024	-7.326980591	0	-5.2
1	67417720	2111	70	0	3493	0.585714286	3.843037725	3	0.257142857	0	185.5330124	-7.80721283	0	-20.25
1	67417721	2111	76	0	3493	0.460526316	4.494071007	3	0.434210526	0	193.0621643	-7.79825592	0.31	-5.07
1	67417722	2111	71	0	3493	0.563380282	7.748583794	5	0.521126761	0	199.4241638	-7.779388428	1.44	-12.56
1	67417723	2111	2	0	1747	0	16.79035568	5	1	0	203.7509155	-7.754272461	0	-3.225
1	67427029	2111	14	0	96	0.071428571	2.90380609	4	0.071428571	0	344.9920349	-7.06413269	0	0
1	67427120	2111	11	7	6	0.090909091	0.409331173	4	0.454545455	0.090909091	352.8356628	-6.995941162	0	-1.4
1	67427122	2111	4	0	600	0.25	1.130911291	3	0.5	0	369.163208	-6.879882813	1.43	-0.82
1	67427123	2111	56	0	600	0.446428571	1.639994383	4	0.285714286	0	379.476593	-6.878707886	13.52	0.365
1	67427124	2111	31	0	600	0.129032258	1.282114506	4	0.225806452	0	388.8547363	-6.863586426	2.08	0
1	67427125	2111	1	0	600	0	0.108729005	4	1	0	394.6061401	-6.872375488	16	-39
1	67427128	2111	5	0	5	0	0.584997475	5	0	0	426.9191895	-6.681213379	76.02	-7.53
1	67427129	2111	8	0	8	0	1.49933207	3	0	0	432.1694946	-6.718658447	40.725	-16.985
1	67417418	2111	3	0	19	0	2.904289007	5	0	0	147.8276062	0.417617798	0	-8
1	67417419	2111	63	0	593	0.587301587	0.615425229	3	0.222222222	0	150.8674927	0.307098389	0	-12.85
1	67417510	2111	4	1	593	0	1.211857438	3	0	0	143.5426102	0.271957398	0	-2.5
1	67417511	2111	5	1	7	0	6.448090553	5	1	0	148.2969971	0.173202515	0	0
1	67417514	2111	14	0	63	0	2.317231894	4	0.357142857	0	142.5561295	-0.144302368	0	-7.3
1	67417515	2111	11	4	63	0.181818182	6.87193346	3	0.909090909	0	138.7083282	-0.31552124	0	-15.1
1	67417516	2111	11	4	14	0.090909091	6.236438751	5	0.727272727	0	147.6482239	-0.648773193	10.5	-1.05
1	67417517	2111	19	5	10	0	8.633780479	5	0.736842105	0	144.7342377	-0.816864014	0	0
1	67417518	2111	29	6	87	0.275862069	5.484438896	3	0.586206897	0	144.4195251	-0.232894898	0	0
1	67417519	2111	16	4	87	0.0625	3.034174204	2	0.5625	0	145.2566452	-0.337562561	0	-3.5
1	67417610	2111	19	5	334	0.368421053	4.985663414	3	0.842105263	0	154.5639038	-0.475967407	0	0
1	67417616	2111	22	2	37	0.090909091	1.25516063	3	0.727272727	0	169.7453842	-5.106620789	0	0
1	67417617	2111	10	3	37	0.2	3.945670486	3	0.2	0	174.3430405	-5.358955383	0	0
1	67417618	2111	35	9	3493	0.2	3.280849457	4	0.571428571	0	183.0983276	-6.444000244	1.16	-4
1	67417619	2111	55	2	3493	0.363636364	3.809423924	3	0.454545455	0	188.002655	-6.975952148	0	-5.2
1	67417710	2111	93	0	3493	0.870967742	3.600110292	3	0.419354839	0	193.6104279	-7.499633789	0.31	-24.2
1	67417711	2111	85	0	3493	0.705882353	4.081885338	3	0.282352941	0	199.5294495	-7.807006836	19.91	-0.05
1	67417712	2111	52	0	3493	0.365384615	6.651601791	5	0.307692308	0	205.1219177	-7.796783447	87.03	-88.73
1	67427018	2111	15	0	96	0.266666667	2.788402557	3	0.266666667	0	339.4363098	-7.161437988	0	0
1	67427019	2111	52	0	96	0.634615385	2.026194811	3	0.384615385	0.134615385	346.2549591	-7.116760254	0	0
1	67427110	2111	14	14	96	0.428571429	2.158778429	3	0.071428571	0.571428571	350.9401245	-7.082504273	0	0
1	67427113	2111	1	0	600	0	7.144744396	4	0	0	382.9255676	-6.926971436	7.28	0.28
1	67427114	2111	11	0	600	0.181818182	0.325491726	4	0.272727273	0	394.4172974	-6.905059815	16	-46.8
1	67427115	2111	41	10	35	0.219512195	0.112281181	4	0.292682927	0	400.3860779	-6.908081055	43.2	-92.9
1	67427116	2111	33	6	35	0.212121212	0.105920672	4	0.454545455	0.090909091	407.4162598	-6.852020264	42.14	-27.06
1	67427117	2111	9	0	304	0.222222222	0.199550882	4	0.333333333	0	423.9587097	-6.843078613	0	0
1	67427118	2111	14	0	304	0.214285714	0.236233078	4	0.785714286	0	427.6889954	-6.837585449	0	0
1	67417408	2111	18	0	593	0.222222222	0.511446431	3	0	0	160.1982269	0.332321167	0	-16.765
1	67417409	2111	85	0	593	0.658823529	0.295538932	3	0.164705882	0	159.3800507	0.290786743	3.99	-0.5
1	67417500	2111	49	2	593	0.571428571	0.643914998	3	0.285714286	0	159.1100311	0.232055664	18.62	7.21
1	67417501	2111	31	3	593	0.419354839	0.664965868	3	0.741935484	0	157.508728	0.176239014	3.04	-2.29
1	67417502	2111	35	3	593	0.228571429	5.779640675	5	0.571428571	0.028571429	155.6309662	0.10144043	0	-11.75
1	67417503	2111	36	8	593	0.222222222	4.636284351	5	0.222222222	0	155.0209656	0.049125671	0	-4.375
1	67417504	2111	22	3	9	0.090909091	5.934632063	5	0.363636364	0	156.0064087	-0.089141846	24.135	-11.94
1	67417505	2111	24	4	160	0.041666667	5.218068123	3	0.041666667	0	155.1370392	-0.307777405	117.585	-4.775
1	67417506	2111	40	9	313	0.125	3.96363318	3	0.425	0	154.8822021	-0.574783325	37.32	-2.9
1	67417507	2111	57	13	313	0.280701754	5.161001205	2	0.350877193	0	156.3105927	-0.794250488	6.16	0.29
1	67417508	2111	9	1	313	0	6.37360096	2	0.777777778	0	158.3824463	-0.283538818	1.32	0.87
1	67417509	2111	1	0	334	0	1.756522775	3	0	0	159.8405457	-0.387420654	0	0
1	67417600	2111	74	21	334	0.378378378	3.924510241	3	0.513513514	0.013513514	160.2138824	-0.459083557	0	0
1	67417601	2111	6	1	334	0.333333333	9.571575642	3	1	0	164.8116302	-0.512283325	0	-1.875
1	67417605	2111	52	1	202	0.576923077	4.835683584	5	0.423076923	0.057692308	176.2569122	-3.832565308	0	-2
1	67417606	2111	28	5	101	0.142857143	4.004743815	2	0.142857143	0	181.3862076	-4.48777771	1.59	-9.87
1	67417607	2111	30	1	73	0.466666667	0.98865357	3	0.5	0	184.9715958	-5.335273743	22.04	-8.085
1	67417608	2111	47	5	73	0.255319149	3.750466347	3	0.127659575	0	189.3356781	-5.808914185	78.46	-32.04
1	67417609	2111	60	7	3493	0.4	3.816946268	3	0.45	0	194.6727982	-6.418334961	1.16	-16.05
1	67417700	2111	75	0	3493	0.546666667	3.902817488	3	0.573333333	0	200.4120789	-7.0415802	0.9	-20.35
1	67417701	2111	62	0	3493	0.370967742	4.875752926	3	0.14516129	0	207.0096588	-7.595855713	7.68	-47.35
1	67417702	2111	19	0	16	0.157894737	5.337691784	5	0.157894737	0	213.3565063	-7.807983398	174.4	-96.08
1	67427101	2111	2	0	4	0	7.183764935	3	0.5	0	373.8787231	-7.147918701	9.88	9.88
1	67427102	2111	4	0	4	0	3.433445215	3	0	0	377.7630768	-7.099182129	3.42	3.42
1	67427103	2111	1	0	2	0	1.122181058	4	0	0	391.5418091	-7.058227539	0	-16.45
1	67427104	2111	33	1	77	0.515151515	0.176579401	4	0.181818182	0	398.3277588	-7.03704834	0	-31.75
1	67427105	2111	19	8	77	0.210526316	0.191060066	4	0	0	400.8802795	-6.980407715	6.22	-39.6
1	67427107	2111	22	0	304	0.5	1.757680893	4	0.318181818	0	426.8495026	-6.912643433	0	0
1	67427108	2111	44	2	304	0.204545455	2.431689501	4	0.477272727	0	430.9257355	-6.886474609	0	0
1	67427109	2111	3	0	304	0	1.431079269	4	0.333333333	0	440.1011353	-6.899993897	0	0
1	67416196	2111	5	0	35	0	1.189754486	3	0	0	405.0839539	3.27734375	197.96	64.51
1	67416197	2111	30	0	35	0.333333333	1.88741672	3	0.1	0	401.8786621	3.256195068	378.17	137.145
1	67416497	2111	27	0	61	0.407407407	1.15043664	3	0.296296296	0	176.6154022	0.531433106	0	0
1	67416498	2111	9	1	593	0	0.78174305	3	0.444444444	0	172.0465088	0.30154419	15.96	13.16
1	67416499	2111	27	2	593	0.222222222	2.593271971	3	0.111111111	0	169.8381653	0.291763306	24.51	19.27
1	67416590	2111	8	0	593	0	1.009225369	3	0	0	162.3899231	0.228004456	14.345	5.765
1	67416591	2111	26	0	593	0.076923077	0.908891678	3	0	0.346153846	161.5750427	0.156280518	0	-9.2
1	67416592	2111	49	0	593	0.428571429	0.39932856	4	0.387755102	0.612244898	161.7930756	0.089706421	0	-2.2
1	67416593	2111	73	2	593	0.506849315	0.40659225	4	0.328767123	0.739726027	162.1110687	0.039123535	0	0
1	67416594	2111	70	2	593	0.542857143	0.254067659	3	0.371428571	0.685714286	162.0077133	-0.028213501	31.635	16.2
1	67416595	2111	27	2	313	0.074074074	3.184729338	4	0.407407407	0.518518519	161.3753357	-0.34437561	22.59	-0.47
1	67416596	2111	48	1	313	0.166666667	3.306402564	3	0.208333333	0.4375	163.0199127	-0.522987366	7.73	0
1	67416597	2111	67	0	313	0.373134328	1.171225429	4	0.223880597	0.358208955	165.130249	-0.779724121	21.56	12.22
1	67416598	2111	10	4	13	0	4.236618042	2	0.8	0	170.7058792	-0.221656799	1.32	0.175
1	67416599	2111	2	2	11	0	9.143292427	5	0	0	172.1344223	-0.359809876	4.14	-2.36
1	67416690	2111	66	5	334	0.590909091	1.958594084	3	0.272727273	0.287878788	170.8361816	-0.445793152	0.46	-10.57
1	67416691	2111	41	11	334	0.341463415	9.958403587	3	0.878048781	0.097560976	173.1704407	-0.51461792	0	-7.1
1	67416693	2111	2	1	1	0	7.699941158	5	0	0	181.8320618	-2.132415772	0	-5.75
1	67416694	2111	30	10	202	0.233333333	3.807833195	2	0.266666667	0.433333333	183.4079819	-2.730583191	0	-13.5
1	67416695	2111	56	4	202	0.464285714	1.534246385	5	0.267857143	0.303571429	185.7067566	-3.240592957	0	-4.325
1	67416696	2111	58	8	101	0.293103448	3.870626688	2	0.637931035	0	189.4477997	-4.02734375	32.99	22.45
1	67416697	2111	46	3	101	0.282608696	1.391152144	2	0.086956522	0	193.2679443	-4.658630371	61.73	47.61
1	67416698	2111	15	2	11	0.133333333	0.207835734	3	0.2	0	198.456543	-5.067489624	156.67	-25.72
1	67416699	2111	42	2	73	0.214285714	4.89179039	3	0.380952381	0	204.4455872	-5.962188721	22.71	-4.6
1	67416790	2111	65	7	3493	0.446153846	3.995247603	3	0.446153846	0	208.9042816	-6.527206421	38.7	22.25
1	67416791	2111	71	4	3493	0.605633803	3.756477833	3	0.267605634	0	215	-7.085632324	7.2	-10.95
1	67416792	2111	9	6	16	0.111111111	10.93997574	5	0.888888889	0	222.0810699	-7.343200684	9.9	6.44
1	67416793	2111	1	0	3	0	14.17732525	5	0	0	229.1920624	-7.740417481	7.26	7.26
1	67426099	2111	12	0	411	0.333333333	5.62156558	3	0.916666667	0.25	359.5788727	-7.280410767	4.51	-3.51
1	67426190	2111	57	0	411	0.543859649	0.538195968	3	0.105263158	0.49122807	365.1260071	-7.251403809	10.78	-2.28
1	67426191	2111	40	0	411	0.3	0.093851179	3	0.35	0	372.812912	-7.219741821	5.28	0.6
1	67426192	2111	30	0	411	0.233333333	0.545272872	3	0.1	0	381.7026978	-7.180648804	41.04	41.04
1	67426193	2111	26	0	411	0.230769231	0.510687336	3	0.153846154	0	391.848175	-7.123092651	0	-1.2
1	67426194	2111	50	0	411	0.42	0.213784553	4	0.66	0	398.3779449	-7.089477539	0	-12.125
1	67426196	2111	8	0	304	0.25	0.931760043	3	0.125	0	420.7760315	-6.998794556	0	0
1	67426197	2111	77	0	304	0.61038961	1.389589787	4	0.12987013	0	427.0105286	-6.990081787	0	0
1	67426198	2111	67	0	304	0.552238806	1.88983357	4	0.23880597	0	436.2063599	-6.952270508	0	0
1	67426199	2111	14	0	304	0.285714286	1.752837181	4	0.857142857	0	441.4334564	-6.918945313	0	0
1	67416184	2111	8	0	78	0.5	2.329319954	3	0.875	0	430.8148804	3.232833862	97.82	4.745
1	67416185	2111	39	0	78	0.333333333	1.799544096	3	0.435897436	0	421.6740417	3.232879639	21.44	0
1	67416186	2111	31	0	78	0.225806452	2.502501488	3	0.451612903	0	416.6173401	3.222686768	1.06	-3.36
1	67416486	2111	19	0	61	0.315789474	0.84197104	5	0.368421053	0	189.4755859	0.596557617	0	0
1	67416487	2111	10	1	61	0.2	1.757065654	3	0.4	0	183.3856201	0.554985046	0	0
1	67416488	2111	16	2	15	0.0625	5.555958271	5	1	0	179.6468735	0.31955719	0	0
1	67416489	2111	12	2	593	0.083333333	3.895124912	3	0.25	0	177.0606689	0.279891968	7.41	6.11
1	67416581	2111	10	0	9	0	4.02078867	5	0	0	173.1711731	0.134056091	0	-0.8
1	67416583	2111	29	3	593	0.310344828	3.546940565	3	0.655172414	0	169.1892395	0.025405884	0	-11.1
1	67416584	2111	31	2	482	0.290322581	4.916779518	3	0.870967742	0	175.0457153	-0.068954468	0.63	0.13
1	67416585	2111	12	1	3	0	5.515225887	3	1	0	175.3154221	-0.305847168	10.71	2.21
1	67416586	2111	34	2	313	0.088235294	3.41456604	2	0.205882353	0	174.9012299	-0.562431335	3.18	-1.63
1	67416587	2111	69	4	313	0.47826087	2.517338038	2	0.304347826	0.043478261	174.951416	-0.766540527	2.2	-18
1	67416588	2111	18	1	313	0.222222222	5.400123596	2	0.5	0	174.4718475	-0.480361939	0.22	-5.42
1	67416680	2111	45	4	334	0.533333333	0.629277587	3	0.066666667	0.511111111	180.2692413	-0.433853149	20.7	12.89
1	67416681	2111	61	6	334	0.557377049	3.99384284	3	0.508196721	0.131147541	183.1201782	-0.495193481	3.22	-18.29
1	67416682	2111	1	0	334	0	10.86928749	3	1	0	186.0376282	-0.643920898	0	-15.1
1	67416683	2111	9	3	23	0	11.44890022	5	1	0	190.6725006	-1.37689209	0	-0.75
1	67416684	2111	28	16	202	0.214285714	2.042862654	2	0.964285714	0.535714286	190.3141708	-2.570800781	0	-9.025
1	67416685	2111	24	4	202	0.166666667	1.967979014	2	0.583333333	0.208333333	192.849472	-2.879814148	0	-15.3
1	67416686	2111	30	0	24	0.166666667	3.040433765	5	0.833333333	0	197.09758	-3.591270447	0.53	0
1	67416687	2111	18	0	3493	0.166666667	2.550960064	2	0.055555556	0	203.3247604	-4.505279541	6.645	-7.375
1	67416688	2111	44	6	3493	0.363636364	2.3831743	2	0.431818182	0	206.9552994	-4.811386108	0	-20.95
1	67416689	2111	79	29	3493	0.582278481	2.912644386	3	0.518987342	0	211.9174347	-5.523803711	0	-3.75
1	67416780	2111	82	2	3493	0.646341463	3.156534553	3	0.341463415	0	217.7326355	-6.174606323	0.45	-11.05
1	67416781	2111	60	11	3493	0.533333333	2.538096428	3	0.55	0	221.9831009	-6.682273865	1.35	-3.075
1	67416782	2111	49	15	3493	0.387755102	4.037425995	5	0.204081633	0	229.1069641	-7.296478272	33	33
1	67416783	2111	21	3	3493	0.238095238	6.315218926	5	0.714285714	0	235.9872894	-7.452575684	11.22	11.22
1	67416784	2111	2	0	5	0	15.93672371	5	0	0	237.7211761	-7.807556152	0	0
1	67426089	2111	20	0	411	0.3	1.450532436	3	0.3	0.35	362.4395752	-7.318939209	0.33	-12.99
1	67426180	2111	81	0	411	0.641975309	0.638228595	3	0.296296296	0.160493827	368.6312561	-7.303283691	0.22	-16.2
1	67426181	2111	43	0	411	0.441860465	1.762618542	3	0.534883721	0	376.085083	-7.262542725	0	-2.1
1	67426182	2111	1	0	411	0	3.655504227	4	0	0	380.1907349	-7.221191406	15.2	15.2
1	67426187	2111	18	0	304	0.277777778	0.687800169	4	0	0	433.2118378	-7.041992188	0	0
1	67426188	2111	28	0	304	0.357142857	4.566116095	4	0.357142857	0	437.8475342	-7.050384522	0	0
1	67416174	2111	9	0	78	0.444444444	2.92151022	3	0.333333333	0	432.755127	3.222961426	64.32	3.12
1	67416476	2111	6	2	61	0	2.768111825	5	0.333333333	0	194.6624298	0.604019165	0	0
1	67416478	2111	15	5	9	0	7.186472893	5	0.666666667	0	189.7630157	0.289779663	0	0
1	67416571	2111	1	0	2	0	8.045176506	5	0	0	179.4797974	0.125396729	0	0
1	67416573	2111	33	6	482	0.333333333	3.890637159	3	0.545454546	0	182.0247192	0.019561768	0	-0.3
1	67416574	2111	77	3	482	0.506493507	2.789677858	3	0.246753247	0.311688312	182.0686646	-0.043945313	6.3	2.34
1	67416575	2111	48	2	482	0.291666667	4.390941143	3	0.229166667	0.020833333	184.3000259	-0.256835938	43.625	9.43
1	67416576	2111	49	0	482	0.102040816	3.424876928	3	0.408163265	0	184.3176575	-0.463500977	36.97	7.06
1	67416577	2111	22	1	49	0.090909091	1.740011454	3	0.727272727	0	187.1173706	-0.669586182	1.845	-7.92
1	67416578	2111	30	22	523	0.566666667	0.796753079	4	0.2	0.633333333	189.1705322	-0.459983826	0	0
1	67416579	2111	13	2	5	0	0.556084573	3	0.692307692	1	191.5097961	-0.282836914	0	-5.4
1	67416670	2111	40	1	17	0.35	0.677248418	3	0.15	0.825	190.5607529	-0.395317078	0	0
1	67416671	2111	34	1	334	0.529411765	1.363579631	4	0.205882353	0.264705882	188.94841	-0.483825684	0	-7.075
1	67416672	2111	2	0	12	0	6.605704546	5	0.5	0	194.051384	-0.846282959	0	-7.875
1	67416673	2111	36	3	23	0.111111111	6.274769783	5	0.777777778	0	197.3394928	-1.501792908	0	-4.75
1	67416674	2111	66	0	200	0.484848485	3.868288636	2	0.53030303	0.121212121	200.1824188	-2.07233429	0.35	-16.25
1	67416675	2111	24	4	200	0.333333333	2.651993275	2	0.791666667	0.166666667	203.3628998	-2.661392212	0	-2.4
1	67416676	2111	4	0	3	0	8.637768269	5	1	0	204.2950211	-3.530487061	0	0
1	67416677	2111	21	5	3493	0.190476191	3.393257618	2	0.238095238	0	212.8755493	-4.078369141	0	-12
1	67416678	2111	81	10	3493	0.62962963	2.835798264	2	0.098765432	0	215.5643768	-4.571914673	0	-30.6
1	67416679	2111	44	2	3493	0.431818182	1.122300386	2	0.659090909	0	221.8974533	-5.037208557	0	-7.9
1	67416770	2111	85	3	3493	0.647058824	2.267733097	3	0.247058824	0	226.1017456	-5.747909546	0	-15.95
1	67416771	2111	73	3	3493	0.698630137	3.479385853	3	0.260273973	0	230.7834473	-6.239898682	0	-14.25
1	67416772	2111	62	8	3493	0.596774194	4.232706547	5	0.112903226	0	238.0178604	-6.72052002	8.34	3.84
1	67416773	2111	34	10	18	0.205882353	9.176189899	5	0.852941177	0	242.8640976	-7.170623779	0.33	0.24
1	67426079	2111	39	0	411	0.282051282	1.203670144	3	0.076923077	0.205128205	367.1961365	-7.394897461	0	-3
1	67426170	2111	28	0	411	0.285714286	0.850035876	3	0.178571429	0	371.0666962	-7.354766846	0	-4.8
1	67426171	2111	8	0	411	0.125	2.047761083	3	0.875	0	377.6261292	-7.326843262	0	-2.1
1	67426178	2111	16	0	21	0.375	0.068974923	4	0.0625	0	440.5762482	-1.539230347	0	0
1	67416466	2111	1	0	1	0	3.841104031	5	1	0	208.925827	0.462402344	0	-19.95
1	67416467	2111	22	0	111	0.5	0.721816659	4	0.5	0.409090909	205.0791931	0.307441711	8.93	1.33
1	67416468	2111	45	3	111	0.333333333	1.910725236	2	0.155555556	0.111111111	202.1113586	0.282302856	23.5	3.5
1	67416469	2111	10	0	5	0	6.273394108	2	0.1	0	199.8762131	0.235450745	2.115	0.315
1	67416563	2111	36	2	482	0.527777778	3.189164281	3	0.305555556	0	191.0327225	0.013191223	9.35	6.375
1	67416564	2111	80	4	482	0.7	1.751195133	3	0.3125	0.3	192.0169296	-0.040710449	31.35	25.37
1	67416565	2111	19	0	20	0.052631579	2.657489061	3	0.157894737	0.105263158	190.5911865	-0.328765869	58.32	-33.34
1	67416566	2111	44	1	49	0.181818182	1.815152049	3	0.090909091	0.090909091	193.0919342	-0.487358093	90.06	-124.4
1	67416567	2111	68	2	523	0.426470588	1.991525531	3	0.088235294	0.014705882	195.6041489	-0.64756012	1.67	-39.28
1	67416568	2111	72	11	523	0.625	0.272452042	4	0.291666667	0.791666667	196.4217224	-0.706008911	0	-5.025
1	67416569	2111	29	19	523	0.103448276	0.819978893	4	0.275862069	0.75862069	198.2246246	-0.246810913	0	-15
1	67416660	2111	7	3	28	0.142857143	2.188578844	3	0	0	199.0602875	-0.403869629	0	0
1	67416661	2111	50	15	266	0.18	0.814401686	3	0.4	0.12	202.8089294	-0.472320557	0	0
1	67416662	2111	49	9	266	0.428571429	0.284042448	3	0.102040816	0.551020408	205.448288	-0.545028687	0	-0.2
1	67416663	2111	44	4	200	0.136363636	4.413589001	2	0.181818182	0.113636364	206.5247803	-1.234115601	0	-10.7
1	67416664	2111	46	4	200	0.304347826	1.944268346	2	0.130434783	0.02173913	208.2726135	-1.943649292	15.4	-7.05
1	67416665	2111	30	13	200	0.4	1.140011013	2	0.9	0.166666667	210.8186035	-2.369041443	5.6	-1.125
1	67416667	2111	7	1	3493	0	5.532924175	2	1	0	218.68927	-3.950195313	0	-11.2
1	67416668	2111	43	10	3493	0.697674419	3.947368383	2	0.418604651	0	224.5083466	-4.401275635	0	-23.8
1	67416669	2111	63	2	3493	0.507936508	5.349499703	2	0.523809524	0	229.2247772	-4.799072266	0	-3.3
1	67416760	2111	58	4	3493	0.5	3.404704809	3	0.465517241	0	233.7359314	-5.471557617	0	-3.825
1	67416761	2111	81	1	3493	0.654320988	3.520861387	3	0.111111111	0	240.3018951	-5.926239014	0.73	-6.96
1	67416762	2111	92	13	3493	0.77173913	4.765165806	3	0.173913044	0	245.5799179	-6.427436829	35.77	20.22
1	67416763	2111	11	5	3493	0.363636364	9.649847984	5	0.090909091	0	249.6096954	-6.709945679	18.98	12.48
1	67426066	2111	1	0	10	0	1.934528112	3	0	1	351.3004456	-7.560241699	0	0
1	67426067	2111	10	0	10	0	2.483330727	3	0	0.9	352.6464233	-7.542984009	0	0
1	67426068	2111	38	0	86	0.184210526	2.603427649	3	0.02631579	0.947368421	362.9221344	-7.501647949	0	0
1	67426069	2111	42	0	86	0.547619048	1.705095112	4	0.285714286	0.880952381	368.2376709	-7.455154419	0	-12.375
1	67426168	2111	44	0	45	0.568181818	0.260361403	4	0.431818182	0	432.318161	-1.530944824	8.91	-13.09
1	67426169	2111	5	0	45	0.2	0.187836573	4	1	0	428.9242249	-1.538360596	4.86	-7.14
1	67416456	2111	11	4	111	0.181818182	1.42131269	5	0.454545455	0	213.8457336	0.379776001	0	-2.1
1	67416457	2111	27	4	111	0.333333333	0.998696744	4	0.074074074	0.444444444	209.9904785	0.311233521	0	0
1	67416458	2111	3	0	2	0	15.13855457	2	0.666666667	0	213.2158508	0.255767822	0	0
1	67416459	2111	8	1	102	0	2.923803091	2	0.5	0	211.1835403	0.217933655	0	0
1	67416553	2111	10	3	482	0	3.923547268	3	0.3	0	203.0160141	0.012260437	0	-23.575
1	67416554	2111	56	0	482	0.375	2.025230825	3	0.142857143	0.053571429	202.0024719	-0.040298462	0.55	-29.975
1	67416556	2111	24	11	30	0.208333333	1.086704075	3	0	0.25	204.4162064	-0.500961304	0	-9.6
1	67416557	2111	42	6	523	0.30952381	1.289932489	3	0.357142857	0.095238095	202.9901352	-0.598617554	0	-5.6
1	67416558	2111	67	0	523	0.552238806	0.142222419	3	0.47761194	0.671641791	205.9732971	-0.58732605	0	-1.1
1	67416559	2111	20	7	523	0.2	4.885665178	3	0.05	0.05	207.2257156	-0.219284058	0	-5.525
1	67416651	2111	3	2	28	0	7.447267056	3	0	0	206.5260315	-0.42565918	0	0
1	67416652	2111	84	7	266	0.630952381	1.713285506	3	0.166666667	0.285714286	214.1611481	-0.530525208	0	0
1	67416653	2111	29	5	266	0.275862069	0.358006537	2	0.655172414	0.344827586	213.4759979	-1.107330322	0	-4
1	67416654	2111	43	1	40	0.395348837	1.342532635	5	0.395348837	0.581395349	219.3649902	-1.509246826	0	-0.05
1	67416655	2111	2	1	1	0	1.86669749	5	0	0.5	221.6832809	-2.09375	0	0
1	67416658	2111	23	6	3493	0.130434783	7.41252327	2	0.956521739	0	237.0232086	-3.949676514	0	0
1	67416659	2111	62	10	3493	0.370967742	3.598548889	2	0.64516129	0	237.7582245	-4.495567322	0	0
1	67416750	2111	35	7	3493	0.085714286	5.537154198	2	0.542857143	0	242.6272888	-5.038589478	0	0
1	67416751	2111	92	3	3493	0.72826087	3.436376572	3	0.391304348	0	247.9788284	-5.569953919	0	-4.305
1	67416752	2111	73	2	3493	0.602739726	4.853821278	3	0.575342466	0	252.6756744	-6.028274536	0.73	-13.02
1	67426056	2111	11	0	10	0.090909091	2.023479462	3	0	0.909090909	351.0057068	-7.586029053	0	0
1	67426057	2111	2	0	5.5	0	5.66782701	3	0	0.5	356.1324768	-7.554763794	0	0
1	67426158	2111	12	0	15	0.083333333	0.676160723	4	0.333333333	0	424.8767853	-1.511703491	74.7	-95.655
1	67426159	2111	9	0	15	0.222222222	2.276116371	4	1	0	421.1721802	-1.518859863	45.04	-61.91
1	67416447	2111	47	1	102	0.531914894	0.91027391	3	0.319148936	0	222.9910278	0.28692627	0	-18.9
1	67416448	2111	40	3	102	0.4	2.271737456	2	0.125	0	218.6023636	0.261199951	0	-2.625
1	67416449	2111	8	0	102	0.125	5.459794045	2	0.125	0	214.4433517	0.228767395	0	0
1	67416543	2111	6	2	482	0	6.198922873	3	1	0	212.0153275	0.009468079	0	-0.3
1	67416544	2111	53	0	482	0.20754717	2.908854008	3	0.471698113	0.132075472	211.0592346	-0.074401856	0	-5.25
1	67416545	2111	16	8	482	0.1875	1.459462166	4	0.75	0.5625	214.1319656	-0.167671204	0	-0.75
1	67416546	2111	2	1	30	0	0.628075153	3	0	0.5	209.4385223	-0.505508423	0	-3.3
1	67416547	2111	3	0	30	0	0.260421246	4	1	0	209.8761597	-0.570983887	0	-1.05
1	67416548	2111	24	0	523	0.5	0.095205974	3	0.541666667	0.083333333	215.2382202	-0.492408752	0	-4.15
1	67416549	2111	30	8	523	0.4	6.640759468	3	0.133333333	0	217.169281	-0.222389221	0	-10.275
1	67416642	2111	31	0	266	0.516129032	1.88364172	4	0.516129032	0.451612903	221.9391785	-0.552001953	0	-3.6
1	67416643	2111	30	5	266	0.466666667	2.731614351	3	0.5	0.033333333	223.9854507	-0.771057129	0	-11.4
1	67416644	2111	2	1	20.5	0	0.994235531	5	0.5	0.5	224.2430115	-1.440055847	0	-1.1
1	67416645	2111	31	4	18	0.258064516	3.247764587	3	0.838709677	0	234.0299072	-2.102294922	0	-1.2
1	67416646	2111	11	3	51	0.545454546	5.235206604	3	1	0	236.9156036	-2.324859619	0	-0.7
1	67416648	2111	8	1	3493	0	5.567888022	5	0.625	0	240.4008179	-3.777679443	0	0
1	67416649	2111	50	4	3493	0.36	3.095749378	2	0.3	0	246.6403275	-4.041809082	0	-0.25
1	67416740	2111	48	10	1168	0.270833333	3.179645062	2	0.604166667	0	253.2084122	-4.613555908	0	-4.325
1	67416741	2111	52	0	3493	0.5	2.800512672	2	0.25	0	256.3366852	-5.337341309	0	-15.3
1	67416742	2111	55	8	3493	0.436363636	3.675875902	2	0.654545455	0	260.8696899	-5.673461914	0	-5.4
1	67426149	2111	58	0	2200	0.655172414	0.811856091	4	0.103448276	0	411.0486603	-1.510101318	0	-19.9
1	67426240	2111	19	0	2200	0.315789474	3.006703138	4	0.947368421	0	406.5328979	-1.52545166	0	-7.95
1	67426242	2111	8	0	2200	0.125	1.961306393	4	0.625	0	389.5548248	-1.581054688	23.5	17.25
1	67426243	2111	17	0	2200	0.647058824	0.929185152	4	0.058823529	0.588235294	386.6186829	-1.596893311	2.82	2.07
1	67416438	2111	34	7	20	0.352941177	1.108335197	4	0.176470588	0.529411765	232.1443481	0.250076294	0	0
1	67416439	2111	42	2	179	0.428571429	1.640180349	4	0.30952381	0.928571429	229.1909485	0.205795288	0	-1.95
1	67416530	2111	4	1	34	0	2.693656206	5	0.5	0	229.3152771	0.142036438	8	0
1	67416531	2111	14	6	34	0.071428571	4.716440439	2	1	0	226.9261932	0.124847412	1.6	0
1	67416532	2111	13	2	14	0	9.615447044	5	0	0	224.4370728	0.056472778	0	-1.05
1	67416533	2111	8	0	242.5	0	5.541461706	3	0.125	0	220.5227051	0.011184692	0	-6
1	67416534	2111	36	0	66	0.138888889	4.083976269	3	0.5	0	222.018013	-0.089050293	0	-11
1	67416535	2111	44	2	66	0.295454546	1.364177167	4	0.386363636	0.295454546	222.6765289	-0.196632385	0	-3.4
1	67416538	2111	14	1	60	0.214285714	0.053137776	3	0.285714286	1	223.8691864	-0.589271545	10.045	6.865
1	67416539	2111	44	9	523	0.25	3.801968575	3	0.136363636	0.181818182	229.1724091	-0.234695435	25.235	18.355
1	67416633	2111	15	0	11	0.066666667	2.511385202	4	0.133333333	0.6	233.3345184	-0.62411499	0	-1.6
1	67416634	2111	29	8	105	0.275862069	1.994441152	3	0.310344828	0.310344828	241.205307	-1.306472778	8.6	7.83
1	67416635	2111	51	2	1196	0.450980392	1.426618099	3	0.647058824	0.333333333	242.621109	-1.791213989	0	-4.3
1	67416636	2111	29	5	51	0.206896552	3.09589076	3	0.620689655	0	244.1352081	-2.281829834	0	-1.2
1	67416639	2111	10	1	3493	0.1	1.382572293	2	0.5	0	251.7846298	-3.954071045	0	-11
1	67416730	2111	88	1	1168	0.727272727	4.4923563	2	0.5	0	260.6194153	-4.410476685	0	-13.75
1	67416731	2111	75	1	1168	0.56	2.489591599	2	0.6	0	265.9398499	-4.882293701	0	-5.35
1	67416732	2111	19	2	1168	0.210526316	4.718334675	2	1	0	270.1129456	-5.20022583	0	-0.75
1	67426138	2111	3	0	2200	0	0.120060392	4	1	0	406.1256104	-1.464874268	0	0
1	67426139	2111	79	0	2200	0.670886076	1.032142043	4	0.227848101	0	404.4317017	-1.492645264	0	-3.9
1	67426230	2111	62	0	2200	0.548387097	1.079439759	4	0.451612903	0	397.5965271	-1.513015747	0	-10.25
1	67426231	2111	44	0	2200	0.454545455	3.212568283	4	1	0.068181818	390.6564636	-1.535827637	0.47	-2.675
1	67426232	2111	84	0	2200	0.726190476	1.247327387	4	0.190476191	0	385.9960938	-1.56451416	46.53	33.81
1	67426233	2111	13	0	2200	0.615384615	0.802360296	4	0.307692308	0.153846154	384.0052185	-1.5887146	16.92	12.42
1	67416428	2111	34	2	179	0.647058824	0	4	0.676470588	0.911764706	237.8665314	0.224090576	0	-4.46
1	67416429	2111	58	6	179	0.413793103	0.684473276	4	0.448275862	0.75862069	235.6596985	0.199409485	0.4	-12.9
1	67416520	2111	49	0	179	0.510204082	1.234217167	4	0.285714286	0	233.4523468	0.158065796	19.6	-0.3
1	67416521	2111	19	2	34	0.052631579	2.928517103	4	0.105263158	0	236.782608	0.115249634	2	0
1	67416522	2111	41	5	50	0.243902439	4.406117916	2	0.317073171	0	235.3061829	0.066101074	0	-7.44
1	67416524	2111	23	2	7	0	4.240763187	3	0.565217391	0	230.0543365	-0.084365845	0	-5.25
1	67416525	2111	42	6	26	0.30952381	2.141775966	3	0.380952381	0.238095238	232.0915756	-0.222351074	0	-7.425
1	67416526	2111	13	9	84	0.230769231	0.419754386	4	0.307692308	0.615384615	236.7635956	-0.322341919	0	-2.25
1	67416529	2111	71	5	523	0.366197183	3.216982126	3	0.366197183	0.366197183	237.6930847	-0.253250122	0.49	-14.57
1	67416623	2111	32	2	105	0.4375	2.440767169	3	0.5625	0.65625	246.0558548	-0.703308106	10.035	9.86
1	67416624	2111	54	9	105	0.481481482	1.532009184	4	0.259259259	0.37037037	246.1533737	-1.084945679	21.07	20.97
1	67416625	2111	54	1	1196	0.351851852	0.679691076	3	0.574074074	0.685185185	252.2786026	-1.695259094	0	-1.55
1	67416626	2111	32	9	1196	0.15625	4.565192699	3	0.34375	0	254.8862534	-2.050361633	0	0
1	67416629	2111	24	2	1168	0.208333333	7.000679255	2	1	0	266.553009	-3.806915283	0	-3
1	67416720	2111	62	8	1168	0.596774194	3.627193093	2	0.338709677	0	270.1305237	-4.136383057	0	-5.75
1	67416721	2111	79	6	1168	0.632911392	2.450013399	2	0.329113924	0	274.7071228	-4.630065918	0	-13.25
1	67416722	2111	31	0	1168	0.35483871	4.027556419	2	0.161290323	0	277.7138672	-4.962432861	0.81	-2.5
1	67426128	2111	5	0	2200	0.4	0.168218195	4	1	0	404.7122498	-1.462615967	0	0
1	67426129	2111	80	0	2200	0.8375	0.417187423	4	0.7	0	397.113327	-1.470458984	0	-0.2
1	67426220	2111	84	7	2200	0.666666667	1.075244427	4	0.345238095	0.023809524	390.9386139	-1.492401123	0.66	-10.825
1	67426221	2111	91	2	2200	0.879120879	1.078683019	4	0.087912088	0.032967033	384.4008179	-1.520324707	0	-13.56
1	67426222	2111	99	0	2200	0.96969697	0.773723364	4	0.080808081	0	377.8385925	-1.544647217	0	-1.5
1	67426223	2111	66	0	2200	0.742424242	0.969271898	4	0.196969697	0.075757576	370.3768311	-1.566680908	0.61	-17.01
1	67426224	2111	25	8	2200	0.56	0.987187862	4	0.36	0.04	366.6196899	-1.586242676	29.89	21.69
1	67416418	2111	20	0	1520	0.4	0.119090069	4	0.05	0.4	248.1186295	0.209671021	9.12	7.5
1	67416419	2111	58	10	1520	0.603448276	0.107172102	4	0.293103448	0.75862069	248.8081512	0.191459656	17.86	12.74
1	67416510	2111	14	3	5	0.142857143	6.876819849	3	0.214285714	0	248.8540878	0.153266907	3.42	2.72
1	67416511	2111	26	2	49	0.038461539	4.241517782	3	1	0	245.1295547	0.100105286	0	-3.25
1	67416512	2111	24	1	49	0.125	3.709383488	3	0	0	244.4923325	0.071250916	0	0
1	67416513	2111	20	4	8	0.1	4.144538641	3	0.2	0	241.7090988	0.012374878	47.73	47.105
1	67416514	2111	18	2	9	0.055555556	6.466055393	3	0.777777778	0	244.5256119	-0.081443787	0	-2.15
1	67416515	2111	54	7	84	0.425925926	3.998644829	3	0.462962963	0.12962963	241.4363251	-0.227729797	0	-2.1
1	67416516	2111	14	0	84	0.071428571	3.574243784	3	0.428571429	0.071428571	242.5623627	-0.313720703	0	-0.1
1	67416519	2111	48	3	523	0.520833333	2.373174429	3	0.25	0.25	247.532814	-0.244560242	0	-1.925
1	67416610	2111	17	9	523	0.411764706	7.68503809	3	1	0	249.0642548	-0.26071167	0	-2
1	67416613	2111	18	3	15	0.055555556	2.570832729	3	0.388888889	0.166666667	256.6028137	-0.561515808	18.45	16.2
1	67416614	2111	17	1	15	0.235294118	2.963789702	3	0.176470588	0.352941177	256.8462524	-0.764099121	10.32	8.64
1	67416615	2111	48	3	1196	0.270833333	1.129048467	3	0.104166667	0.458333333	260.0134583	-1.520965576	0.725	-11.25
1	67416616	2111	38	5	1196	0.447368421	3.514981508	3	0.421052632	0.052631579	261.0545502	-1.915649414	0	-2.25
1	67416619	2111	52	2	1168	0.461538462	6.372489929	2	0.75	0	274.2434998	-3.49887085	0	-5.4
1	67416710	2111	79	9	1168	0.658227848	3.515635729	2	0.050632911	0	278.1672058	-3.853057861	0	-25
1	67416711	2111	64	12	1168	0.453125	5.561032534	2	0.34375	0	282.1302338	-4.394226074	0.81	-3.25
1	67416712	2111	33	6	1168	0.333333333	4.931364059	2	0.636363636	0	286.8327026	-4.679351807	36.45	31.95
1	67426118	2111	3	0	2200	0	1.683649302	3	0	0	391.7371521	-1.416748047	0	-3.3
1	67426119	2111	71	0	2200	0.802816901	0.754569173	3	0.577464789	0	389.1169434	-1.447418213	4.62	0.36
1	67426210	2111	55	0	2200	0.581818182	2.019349098	3	0.163636364	0.054545455	384.832428	-1.4659729	29.7	12.84
1	67426211	2111	17	3	2200	0.411764706	0.581809878	3	0.529411765	0.058823529	379.2057495	-1.510681152	0	-3.75
1	67426212	2111	78	0	2200	0.897435897	0.593702108	4	0.333333333	0	370.4794159	-1.525939941	0	-3.4
1	67426213	2111	91	0	2200	0.791208791	1.111183882	4	0.164835165	0	364.0466919	-1.54864502	0	-28.27
1	67426214	2111	22	1	2200	0.5	1.19908917	4	0.636363636	0.045454546	357.0924225	-1.567398071	9.36	0.425
1	67416408	2111	4	0	1520	0.25	0.345133036	4	0.5	0.5	253.9859314	0.204811096	4.18	-1.34
1	67416409	2111	81	0	1520	0.814814815	0.139006212	4	0.12345679	1	256.5307007	0.175933838	0.38	-16.4
1	67416500	2111	80	1	1520	0.6	0.118997589	4	0.375	0.75	255.3615036	0.143325806	0	-5.1
1	67416501	2111	65	0	1520	0.615384615	0.246215805	4	0.2	0.476923077	255.6501465	0.104995728	0	-22.66
1	67416502	2111	43	0	1520	0.23255814	3.222578287	3	0.418604651	0	253.7124329	0.068725586	3.33	0.42
1	67416503	2111	22	7	16	0	8.064201355	3	0	0	251.105545	0.021774292	7.77	6.77
1	67416504	2111	29	1	76	0.034482759	4.132514477	3	0.172413793	0	252.0178528	-0.047042847	0	-19.6
1	67416505	2111	34	5	23	0.176470588	3.0750916	3	0.117647059	0.088235294	251.311554	-0.220573425	0	-11.4
1	67416506	2111	13	0	12	0	1.770475745	4	0.692307692	0.384615385	254.5034332	-0.304321289	0	-3.6
1	67416509	2111	26	9	87	0.192307692	0.500561446	4	0.230769231	0.576923077	258.9719849	-0.347412109	0	-1.6
1	67416600	2111	33	0	67	0.454545455	4.209192276	3	0.606060606	0	260.8486023	-0.261322022	0	-9.8
1	67416603	2111	25	3	39	0.16	2.54791069	3	0.28	0.04	266.5576782	-0.513885498	0	0
1	67416604	2111	30	0	1196	0.633333333	2.3262887	3	0.4	0.266666667	269.8276978	-0.884567261	7.67	3.12
1	67416605	2111	42	7	1196	0.404761905	4.149353981	3	0.047619048	0.023809524	271.6376038	-1.308853149	25.96	10.435
1	67416606	2111	33	3	1168	0.212121212	1.796601296	3	0.181818182	0	274.1696472	-1.849945068	0	0
1	67416607	2111	39	2	1168	0.41025641	1.018599033	3	0.17948718	0	277.9730225	-2.244873047	0	-0.15
1	67416608	2111	28	4	1168	0.107142857	2.0080598	3	0.357142857	0	282.1719208	-2.698257446	0	-7.15
1	67416609	2111	61	5	1168	0.344262295	6.096227169	3	0.393442623	0	282.8462524	-3.214263916	0	-10.7
1	67416700	2111	68	1	1168	0.441176471	2.441061258	3	0.338235294	0	288.1397247	-3.619308472	0	-1.4
1	67416701	2111	44	10	1168	0.181818182	3.911470413	3	0.340909091	0	292.0539246	-4.041854858	0	-0.2
1	67416702	2111	53	6	69	0.396226415	3.617222071	3	0.320754717	0	297.4726868	-4.502929688	0	0
1	67416703	2111	4	2	69	0	13.75728559	3	0	0	302.4110413	-4.738052368	0	0
1	67416704	2111	3	3	1	0	11.914608	5	0	0	307.936676	-5.517547607	0	0
1	67426107	2111	22	0	2200	0.454545455	5.567589521	3	0.227272727	0	393.8997345	-1.493682861	0	-1.2
1	67426108	2111	73	0	2200	0.726027397	4.022264481	3	0.123287671	0.01369863	390.3331909	-1.437530518	0	-4.5
1	67426109	2111	77	0	2200	0.623376623	0.838613033	3	0.428571429	0	383.2544861	-1.419311523	0	-16.2
1	67426200	2111	93	9	2200	0.913978495	1.983844161	3	0.301075269	0.010752688	376.2764893	-1.445281982	0	-13.68
1	67426201	2111	9	0	2200	0.555555556	0.866401374	3	0.444444444	0	369.2424622	-1.454193115	0	-5.75
1	67426202	2111	3	0	2200	0.333333333	0.973423958	3	0	0	363.1418457	-1.520080566	0	-10.3
1	67426203	2111	64	0	2200	0.84375	1.124289453	4	0.265625	0.03125	356.7982635	-1.532073975	2.145	-13.945
1	67426204	2111	79	0	2200	0.746835443	1.357427239	4	0.278481013	0	349.3608398	-1.552398682	19.11	17.55
1	67426205	2111	3	0	2200	0.333333333	2.88039279	4	1	0	342.8031616	-1.562316895	7.8	7.8
1	67415499	2111	79	0	1520	0.873417722	0.041404571	4	0.139240506	0.35443038	266.822052	0.168701172	0	-12.6
1	67415590	2111	94	0	1520	0.872340426	0.107367761	4	0.29787234	0.744680851	265.2536316	0.136703491	0	-3.55
1	67415591	2111	88	0	1520	0.772727273	0.140844755	4	0.340909091	0.886363636	263.3372345	0.097412109	1.02	0
1	67415592	2111	52	0	1520	0.711538462	0.136807956	4	0.038461539	0.326923077	264.7952118	0.06652832	47.94	42.29
1	67415593	2111	26	0	8	0	7.569028378	3	0.192307692	0	262.0848999	0.032241821	11.22	1.435
1	67415594	2111	42	0	76	0.166666667	8.62694788	3	0.190476191	0	263.0047455	-0.045883179	0	-21.65
1	67415595	2111	26	0	20	0.076923077	5.706653595	3	0.692307692	0	260.4044952	-0.200134277	0	-3.675
1	67415596	2111	4	0	20	0	4.751821518	3	0	0	260.0245819	-0.284423828	0	-1.5
1	67415599	2111	29	0	87	0.275862069	0.53872925	4	0.137931035	0.965517241	268.2871704	-0.338348389	0	-1
1	67415690	2111	44	0	67	0.181818182	4.054776073	3	0.340909091	0	269.7275848	-0.256759644	0	-3.8
1	67415693	2111	25	0	21	0.28	2.329167366	3	0.72	0	274.0894165	-0.507202148	0	0
1	67415694	2111	62	0	1196	0.338709677	2.693721414	3	0.290322581	0	277.3400116	-0.715988159	0	0
1	67415695	2111	55	0	1196	0.472727273	4.798963547	3	0.454545455	0	279.4351501	-1.200531006	0.59	0.24
1	67415696	2111	36	0	1196	0.305555556	7.57399416	3	0.416666667	0	280.893219	-1.588546753	0	0
1	67415697	2111	50	0	23	0.2	10.22060823	5	0.96	0	284.6401215	-2.157897949	0	0
1	67415698	2111	65	0	1168	0.523076923	5.713017464	3	1	0	288.6243286	-2.638885498	4.8	3
1	67415699	2111	80	0	1168	0.5125	4.022244334	3	0.525	0	291.9700317	-3.025878906	27	26.275
1	67415790	2111	81	0	1168	0.469135803	3.836661339	3	0.530864198	0	296.6968079	-3.440704346	0	-0.2
1	67415791	2111	20	0	1168	0.35	5.827527285	3	1	0	299.4502411	-3.690170288	0	-8.8
1	67415792	2111	19	0	69	0.315789474	4.796768665	3	0.210526316	0	301.4432068	-4.287536621	0	-2
1	67415793	2111	2	0	69	0	7.767464638	3	0	0	304.1585846	-4.672164917	0	0
1	67425190	2111	1	0	1	0	5.554325104	3	0	1	424.5703735	-7.685333252	0	0
1	67425197	2111	58	0	2200	0.379310345	6.132663727	3	0.120689655	0.103448276	389.5182648	-1.590545654	0	-0.6
1	67425198	2111	83	0	2200	0.710843374	2.872724533	4	0.072289157	0.686746988	383.9908752	-1.508789063	0	-29.4
1	67425199	2111	61	0	2200	0.524590164	1.692038059	3	0.31147541	0.081967213	376.8885803	-1.429931641	0	-9.1
1	67425290	2111	47	0	2200	0.468085106	0.932737589	3	0.170212766	0.042553192	369.8175354	-1.419586182	0	-13.7
1	67425291	2111	4	0	2200	0.25	0.707308203	3	0	0	367.7784729	-1.446395874	0	-7.05
1	67425294	2111	50	0	2200	0.76	1.348382413	3	0.06	0.02	342.7076111	-1.539047241	4.29	4.29
1	67425295	2111	77	0	2200	0.649350649	1.344227552	4	0.402597403	0.064935065	334.9940186	-1.557739258	0	0
1	67425296	2111	5	0	2200	0.2	0.863940656	4	0.6	0.6	329.5284424	-1.570526123	0	0
1	67415186	2111	1	0	1	0	8.172403336	5	1	0	466.4247131	2.621948242	0	0
1	67415489	2111	72	0	1520	0.763888889	0.143199295	4	0.097222222	0	275.4650421	0.161758423	0	-5.4
1	67415580	2111	99	0	1520	0.96969697	0.123803265	4	0.272727273	0.141414141	274.9872742	0.130828857	0	-10.8
1	67415581	2111	93	0	1520	0.817204301	0.167663947	4	0.161290323	0.989247312	274.1423035	0.095581055	0	-0.2
1	67415582	2111	88	0	1520	0.659090909	0.191944741	4	0.352272727	0.863636364	273.2864838	0.057632446	0	0
1	67415583	2111	38	0	1520	0.105263158	0.34123084	3	0.394736842	0.052631579	275.0118103	0.025573731	0	-16.83
1	67415584	2111	45	0	76	0.2	6.911081314	3	0.244444444	0.155555556	272.0459595	-0.044433594	0	-2.8
1	67415585	2111	14	0	11	0.142857143	0.081274081	4	0.571428571	0.928571429	276.1231537	-0.173446655	0	0
1	67415589	2111	29	0	87	0.344827586	0.454738319	4	0.103448276	0.862068966	279.0788269	-0.426971436	0.62	-9.6
1	67415680	2111	43	0	5269	0.162790698	4.221625805	3	0.511627907	0	280.1945801	-0.266693115	4.96	-26
1	67415681	2111	4	0	2635.5	0	7.857878447	3	1	0	279.0290222	-0.30090332	2.17	-11.415
1	67415683	2111	4	0	1196	0	3.561607003	3	0	0	282.1929626	-0.502532959	0	-6.7
1	67415684	2111	53	0	1196	0.339622642	2.880169392	3	0.188679245	0	285.7078857	-0.657806397	0	0
1	67415685	2111	17	0	1196	0.176470588	5.139033794	3	0.294117647	0	286.8100281	-1.180023193	0	0
1	67415686	2111	15	0	14	0.133333333	7.274176121	5	0.8	0	289.0069275	-1.572875977	0	0
1	67415687	2111	6	0	18.5	0	5.393993855	5	1	0	290.6232758	-2.035003662	0	0
1	67415688	2111	6	0	1168	0	8.774456024	3	1	0	294.304245	-2.484283447	0.9	0.9
1	67415689	2111	38	0	32	0.263157895	5.529629707	3	0.394736842	0	301.6943665	-2.842224121	0.6	0.6
1	67415780	2111	31	0	1270	0.322580645	6.433007717	3	0.903225807	0	308.4623108	-3.226776123	0	0
1	67415781	2111	4	0	4	0	4.283696413	3	0.75	0	306.6291809	-3.566711426	0	-2.6
1	67425187	2111	17	0	2200	0.588235294	3.435648441	2	0.117647059	0	384.2460022	-1.615844727	0	-1.8
1	67425188	2111	21	0	2200	0.333333333	4.804998875	3	0.523809524	0.142857143	377	-1.549224854	0	-12
1	67425189	2111	59	0	93	0.423728814	1.582062244	4	0.203389831	0.576271186	368.5173035	-1.512817383	0	-0.1
1	67425280	2111	22	0	2200	0.227272727	0.98489809	3	0	0.272727273	364.8670959	-1.438690186	0	-7.45
1	67425285	2111	38	0	2200	0.552631579	1.738055289	3	0.342105263	0.052631579	329.1458588	-1.544906616	0	0
1	67425286	2111	41	0	2200	0.487804878	1.265956163	3	0.097560976	0.146341463	319.6951599	-1.562347412	0	0
1	67425287	2111	9	0	2200	0.444444444	1.084611535	3	0.666666667	0.444444444	314.8650513	-1.577667236	0	0
1	67415478	2111	1	0	1	0	1.639252543	5	0	1	288.3123169	0.206420898	0	0
1	67415479	2111	12	0	1520	0.25	0.566119447	3	0.166666667	0	282.7133179	0.148590088	0	-10.365
1	67415570	2111	94	0	1520	0.840425532	0.135236032	4	0.031914894	0	284.616394	0.125564575	0	-7.2
1	67415571	2111	93	0	1520	0.860215054	0.101706736	4	0.075268817	0.709677419	284.0158386	0.092926025	0	0
1	67415572	2111	68	0	1520	0.308823529	0.222649835	4	0.264705882	0.852941177	282.6411133	0.057693481	0	0
1	67415573	2111	59	0	5269	0.389830509	0.176261142	4	0.440677966	0.372881356	282.0638123	0.015899658	0	-0.35
1	67415574	2111	70	0	5269	0.5	0.103625	4	0.442857143	0.728571429	283.0220795	-0.022018433	0	0
1	67415575	2111	29	0	5269	0.275862069	0.098675676	4	0.379310345	1	284.063385	-0.14175415	0	-1
1	67415576	2111	17	0	5269	0.176470588	0.041504636	4	0.235294118	0.705882353	285.7008972	-0.321746826	5.78	5.78
1	67415579	2111	4	0	87	0	0.688357472	4	0	0	284.7645416	-0.440216065	13.95	-12.18
1	67415670	2111	54	0	5269	0.296296296	3.862309933	3	0.037037037	0	288.5801392	-0.267929077	34.68	-18.605
1	67415671	2111	18	0	5269	0	9.608941078	3	0.055555556	0	289.4416809	-0.301239014	10.54	-5.43
1	67415674	2111	65	0	1196	0.492307692	3.082830906	3	0.384615385	0	296.6226501	-0.551452637	0	-0.4
1	67415675	2111	37	0	1196	0.297297297	6.739952087	3	1	0	299.292511	-0.778747559	0	0
1	67415676	2111	6	0	8	0	7.445464611	3	1	0	304.3435516	-1.151290894	0	0
1	67415770	2111	76	0	1270	0.77631579	6.185142994	3	0.986842105	0	315.0801392	-3.07598877	0	0
1	67415771	2111	15	0	1270	0.4	13.70330238	3	1	0	315.9810181	-3.330566406	0	0
1	67425171	2111	2	0	2	0	3.849179477	5	0	1	429.2463379	-1.74369812	0	0
1	67425179	2111	26	0	93	0.269230769	7.572283745	4	0.961538462	0.076923077	361.5563507	-1.558135986	8.845	2.345
1	67425270	2111	51	0	30	0.274509804	1.688191772	4	0.37254902	0.235294118	354.4192505	-1.52331543	29.89	9.45
1	67425271	2111	2	0	14	0	3.366654635	4	0	0	347.5836182	-1.50428772	10.675	3.675
1	67425276	2111	28	0	2200	0.678571429	1.280347407	3	0.25	0.035714286	314.9333191	-1.553970337	0	0
1	67425277	2111	42	0	2200	0.666666667	1.476022661	3	0.214285714	0.238095238	309.459198	-1.568939209	0	0
1	67425278	2111	6	0	11	0	0.304307103	3	0	0	297.0039368	-1.608428955	2.99	2.99
1	67425279	2111	1	0	11	0	0.208318889	5	0	0	294.6082153	-1.611297607	9.2	9.2
1	67415264	2111	2	0	1	0	3.008290052	5	0	0	418.9622498	2.103302002	431.27	22.27
1	67415560	2111	85	0	1520	0.705882353	4.737279892	3	0.588235294	0	294.4622192	0.12109375	32	13.51
1	67415561	2111	84	0	1520	0.702380952	0.126899786	4	0.273809524	0.488095238	293.5889893	0.090835571	0.64	0
1	67415562	2111	15	0	1520	0.066666667	0.138903186	4	0.2	1	293.5523682	0.06640625	0	0
1	67415563	2111	12	0	5269	0.333333333	0.149399392	4	1	0.75	288.54599	0.013854981	0	0
1	67415564	2111	9	0	5269	0.111111111	0.223331839	4	0.111111111	0	288.015625	-0.027679443	0	0
1	67415565	2111	35	0	5269	0.2	0.110573016	3	0.514285714	0.828571429	291.2902222	-0.191558838	2.38	-7.76
1	67415566	2111	53	0	5269	0.358490566	0.068078645	3	0.320754717	0.716981132	294.749054	-0.30255127	17	14.43
1	67415660	2111	49	0	5269	0.346938776	1.303845048	3	0.06122449	0	298.0620728	-0.25869751	35.1	2.94
1	67415661	2111	9	0	6	0	7.688780785	5	0.666666667	0	295.6010742	-0.310211182	0.54	0
1	67415663	2111	9	0	1196	0.222222222	3.830684423	3	1	0	306.111084	-0.46206665	0	-11.2
1	67415664	2111	95	0	1196	0.842105263	2.913108826	3	0.557894737	0	306.0800476	-0.500549316	0	-19.6
1	67415665	2111	38	0	1196	0.342105263	4.219410658	3	0.447368421	0	308.6308136	-0.659912109	0	-10
1	67415666	2111	35	0	1196	0.142857143	8.952793121	3	0.371428571	0	309.8854675	-1.186096191	0	0
1	67415667	2111	9	0	7	0	12.66190815	3	0.888888889	0	312.5411987	-1.631042481	0	0
1	67415668	2111	2	0	1270	0	9.914842129	5	1	0	320.2597046	-2.209350586	0	0
1	67415669	2111	52	0	1270	0.75	5.982899904	3	0.846153846	0	322.5135651	-2.433746338	0	0
1	67415760	2111	56	0	1270	0.517857143	3.405690193	3	0.607142857	0	323.1323242	-2.863555908	0	0
1	67425068	2111	1	0	3	0	0.228140563	3	1	0	430.6332397	-7.775238037	0	0
1	67425069	2111	4	0	2.5	0	0.35361664	3	0.5	0.5	431.6149139	-4.065246582	0	0
1	67425160	2111	5	0	3	0	0.48663491	3	0	0.6	427.6867981	-1.674560547	0	0
1	67425260	2111	8	0	22	0	2.443212152	4	0.75	0.375	348.7680054	-1.563323975	10.37	3.57
1	67425261	2111	25	0	16	0.12	2.046265841	4	0.8	0.44	340.177887	-1.51159668	0	0
1	67425262	2111	1	0	16	0	1.970997334	4	1	1	334.4981384	-1.503356934	0	0
1	67425269	2111	4	0	11	0	0.319590315	5	0	0	292.8076782	-1.610977173	15.64	15.64
1	67415550	2111	23	0	1520	0.260869565	3.219250917	4	0.086956522	0.173913044	302.696228	0.107696533	3.84	-5.25
1	67415551	2111	53	0	1520	0.358490566	0.757350385	4	0.339622642	0.056603774	302.5921326	0.087982178	0	-17.15
1	67415552	2111	50	0	1042	0.72	0.197110146	4	0.24	0	304.4478607	0.058135986	0	-2.8
1	67415556	2111	29	0	5269	0.310344828	0.190252289	3	0.103448276	0.310344828	300.043335	-0.317932129	5.78	-4.66
1	67415557	2111	40	0	5269	0.3	0.222704172	3	0.075	0.025	301.4473419	-0.436630249	0	0
1	67415558	2111	52	0	5269	0.5	0.125813909	4	0.173076923	0.230769231	305.1171875	-0.569351196	0	0
1	67415559	2111	16	0	5269	0.125	0.15967153	3	0.0625	0.125	308.524704	-0.637557983	0	-6.6
1	67415650	2111	63	0	5269	0.619047619	1.259817123	3	0.190476191	0.047619048	309.342865	-0.26473999	0	-1.85
1	67415651	2111	26	0	5269	0.307692308	8.879256725	3	0.884615385	0	309.0768433	-0.277435303	0	-11.875
1	67415653	2111	14	0	1196	0.214285714	5.35697937	4	1	0	313.3063354	-0.447631836	0	-0.4
1	67415654	2111	96	0	1196	0.822916667	1.900553346	3	0.572916667	0	315.6722717	-0.483581543	0.545	-0.83
1	67415655	2111	77	0	1196	0.571428571	3.528205156	3	0.337662338	0	317.479126	-0.648193359	0	-14.7
1	67415656	2111	37	0	1196	0.567567568	9.248952866	3	0.297297297	0	318.2200623	-1.040618897	0	-1.8
1	67415658	2111	27	0	1270	0.518518519	6.642106533	3	1	0	328.2742615	-2.02331543	0	0
1	67415659	2111	90	0	1270	0.877777778	3.312460184	3	0.633333333	0	329.1967316	-2.314285278	0	0
1	67415750	2111	55	0	1270	0.272727273	4.571499348	3	0.218181818	0	332.77771	-2.645172119	0	0
1	67425058	2111	7	0	6	0	1.291664839	3	0	0.285714286	434.4157104	-1.557098389	0	0
1	67425059	2111	2	0	3.5	0	0.818341345	3	0.5	1	432.3546295	-1.565322876	0	0
1	67425157	2111	4	0	5	0	7.032892942	3	0	0	362.4449463	-1.847808838	0	0
1	67425251	2111	24	0	20	0.041666667	2.465927362	4	0.708333333	0.25	331.8327942	-1.611419678	0	0
1	67425258	2111	61	0	242	0.68852459	1.013102651	2	0.065573771	0.131147541	284.5487671	-1.552856445	176.68	-45.97
1	67425259	2111	27	10	1342	0.185185185	0.164196834	2	0.074074074	0.740740741	277.2381592	-1.58605957	480.91	-24.71
1	67425350	2111	36	0	1342	0.388888889	0.22621093	2	0.027777778	0.777777778	271.8022461	-1.610839844	74.67	-17.93
1	67425351	2111	23	0	1342	0.086956522	0.332975358	2	0	0.869565217	266.5802002	-1.643035889	139.14	-49.96
1	67415449	2111	3	0	649	0	1.360277414	5	0	0.666666667	320.6134644	0.148651123	0	0
1	67415540	2111	19	0	1042	0.315789474	3.088799238	3	0.894736842	0	313.6367188	0.101745606	0	-8.75
1	67415541	2111	73	0	1042	0.506849315	4.25525856	3	0.219178082	0	313.1660767	0.079284668	0	-16.15
1	67415542	2111	70	0	1042	0.814285714	0.23754292	4	0.271428571	0	313.4892426	0.055725098	0.82	0
1	67415546	2111	1	0	7	0	0.241499156	3	0	0	317.9842834	-0.339447022	0	-5
1	67415547	2111	28	0	5269	0.214285714	0.706369847	3	0.25	0.214285714	316.1849823	-0.442428589	0	0
1	67415548	2111	81	0	5269	0.888888889	0.159653947	4	0.382716049	0.419753086	316.0775146	-0.551330566	0	-0.6
1	67415549	2111	75	0	5269	0.64	0.212217152	4	0.106666667	0.066666667	317.4980164	-0.649475098	0.53	-25.8
1	67415640	2111	89	0	5269	0.775280899	0.059156492	4	0.123595506	0.662921348	318.2766113	-0.430664063	0	-4.85
1	67415641	2111	23	0	5269	0.434782609	0.973069727	3	0.304347826	0.086956522	321.6239929	-0.271606445	0	-6.1
1	67415642	2111	10	0	23	0.3	3.892957449	3	1	0	324.8591614	-0.332290649	0	-7.95
1	67415643	2111	35	0	1196	0.6	1.962843299	4	0.6	0	324.4225769	-0.429962158	18.53	17.68
1	67415644	2111	63	0	1196	0.587301587	1.767656684	3	0.492063492	0	323.7854309	-0.467681885	46.87	44.72
1	67415645	2111	39	0	86	0.307692308	5.008801937	3	0.666666667	0	327.9283447	-0.62185669	0	0
1	67415646	2111	5	0	86	0	7.080717564	3	1	0	328.6365662	-0.806304932	0	0
1	67415648	2111	19	0	1270	0.578947368	10.31551075	3	1	0	338.0488281	-1.890075684	0	0
1	67415649	2111	87	0	1270	0.885057471	6.738692761	3	0.505747126	0	339.6998596	-2.152374268	0	0
1	67415740	2111	76	0	1270	0.618421053	6.686525822	3	0.684210526	0	343.1165924	-2.504776001	0	0
1	67415741	2111	6	0	1270	0.166666667	8.624916554	3	1	0	349.2942352	-2.730560303	0	-5.025
1	67415742	2111	33	0	160	0.242424242	3.301439285	3	0.151515152	0	351.9204407	-3.269165039	0	-0.75
1	67415743	2111	28	0	160	0.464285714	4.052372098	3	0.75	0	356.954483	-3.551055908	0	-2.7
1	67415746	2111	1	0	1	0	19.66745567	5	1	0	368.3178101	-4.522644043	0	0
1	67425046	2111	3	0	11	0	13.06946945	3	0	0	427.6786194	-7.610931397	0	-9.3
1	67425047	2111	6	0	3	0	2.106609166	3	0	0	433.0480042	-7.80480957	0	-26.4
1	67425048	2111	1	0	3	0	13.88151932	3	0	0	433.5550842	-1.536865234	0	0
1	67425147	2111	17	0	903	0.117647059	5.690613747	3	0	0	356.0126343	-1.829315186	0	0
1	67425148	2111	4	0	903	0	15.87257051	3	0	0	352.1113586	-1.827056885	0	0
1	67425241	2111	14	3	11	0	1.072242856	4	0.357142857	0.357142857	327.0985565	-1.740890503	0	0
1	67425245	2111	2	0	903	0	6.360110521	4	1	0	293.0961914	-1.415908814	0	-3.15
1	67425246	2111	2	2	53	0	2.577023335	5	1	1	286.1037903	-1.4503479	0	-9.1
1	67425248	2111	70	3	242	0.514285714	1.674224079	3	0	0.028571429	278.3603821	-1.525543213	976	299.025
1	67425249	2111	41	11	1342	0.219512195	0.356938422	5	0	0.219512195	270.5420532	-1.558105469	1127.67	-143.29
1	67425340	2111	81	0	1342	0.666666667	0.191837117	2	0.086419753	0.135802469	266.2217102	-1.595397949	42.42	-46.58
1	67425341	2111	91	0	1342	0.791208791	0.140697017	2	0.21978022	0.769230769	259.6998291	-1.633270264	55.31	-54.8
1	67425342	2111	25	0	1342	0.68	0.118175641	2	0.44	1	253.8050385	-1.653121948	34.55	-6.5
1	67415232	2111	1	0	1	0	6.867071152	5	0	0	453.256012	2.101928711	78.89	-28.91
1	67415439	2111	51	0	649	0.607843137	1.401353836	5	0.117647059	0.725490196	326.1195984	0.136901856	0	0
1	67415530	2111	4	0	845.5	0	3.612620115	3	1	0.25	324.5845642	0.110733032	0	-4.875
1	67415531	2111	73	0	1042	0.547945206	4.954856873	3	0.493150685	0	322.8203735	0.078948975	0.82	-15.9
1	67415532	2111	89	0	1042	0.640449438	1.495612502	3	0.191011236	0	322.5600586	0.050567627	40.18	36.23
1	67415533	2111	33	0	1042	0.666666667	0.247674361	4	0.333333333	0.03030303	324.1542969	0.026550293	13.94	11.82
1	67415536	2111	10	0	13	0.2	0.268166021	3	0.2	0	324.7904205	-0.329650879	0	-7.75
1	67415537	2111	65	0	5269	0.538461539	0.766341567	3	0.384615385	0	324.4841919	-0.420013428	0	0
1	67415538	2111	47	0	5269	0.574468085	0.278463811	4	0.319148936	0.468085106	323.0108337	-0.531066895	0.53	0.53
1	67415539	2111	70	0	5269	0.571428571	0.234753341	4	0.242857143	0.042857143	325.2268524	-0.652664185	26.785	20.52
1	67415630	2111	86	0	5269	0.709302326	0.057517758	4	0.267441861	0.837209302	328.7567444	-0.536605835	11.075	-6.03
1	67415631	2111	61	0	5269	0.442622951	0.409907967	4	0.426229508	0.442622951	329.0911865	-0.271850586	0	-2.8
1	67415632	2111	30	0	17	0.166666667	4.97089076	3	0.533333333	0	329.8710938	-0.329284668	0	-19.82
1	67415633	2111	8	0	1196	0	2.116243839	3	0	0	329.1906586	-0.410324097	1.635	1.56
1	67415634	2111	55	0	1196	0.309090909	2.753920078	3	0.509090909	0	333.3181763	-0.459442139	7.63	7.28
1	67415635	2111	51	0	86	0.411764706	4.444268227	3	0.470588235	0	335.9315491	-0.53591919	0	0
1	67415636	2111	11	0	86	0.181818182	6.429785252	3	0.090909091	0	335.9122009	-0.738647461	0	0
1	67415638	2111	17	0	1270	0.411764706	7.170305252	3	0.588235294	0	346.2730103	-1.793914795	0	0
1	67415639	2111	88	0	1270	0.693181818	8.007224798	3	0.545454546	0	348.3640137	-2.007583618	0	0
1	67415730	2111	87	0	1270	0.689655172	9.680005074	3	0.402298851	0	351.741394	-2.369323731	0	0
1	67415731	2111	30	0	1270	0.366666667	11.43019152	3	1	0	353.2895355	-2.657730103	0	-0.825
1	67415732	2111	29	0	160	0.24137931	3.370178223	3	0.103448276	0	361.3668518	-3.161010742	1.35	0
1	67415733	2111	46	0	160	0.347826087	2.821128011	3	0.217391304	0	362.913208	-3.406265259	0	-6.75
1	67425035	2111	12	0	7	0.083333333	3.037152648	3	0	0	426.3701324	-7.400634766	0	0
1	67425036	2111	4	0	11	0	0.656089932	3	0	0	428.7637939	-7.60118103	0	-7.8
1	67425137	2111	5	0	903	0	4.368441105	3	0	0	350.2027893	-1.79864502	0	0
1	67425138	2111	17	0	903	0.117647059	8.055522919	3	0	0	346.2167053	-1.787414551	0	-0.9
1	67425231	2111	12	1	4.5	0	2.80196321	4	0.416666667	0	322.9571991	-1.798919678	0	0
1	67425232	2111	13	0	10	0	0.308954299	5	0.153846154	0.923076923	314.1162109	-1.733978272	0	0
1	67425233	2111	41	0	903	0.682926829	2.20866394	4	0.414634146	0.12195122	303.4880676	-1.618041992	0	-13.5
1	67425234	2111	57	0	903	0.719298246	0.846626043	4	0.263157895	0.842105263	297.1497803	-1.553436279	0	-5.8
1	67425235	2111	68	11	903	0.632352941	2.463944435	4	0.367647059	0	291.3365784	-1.450134277	0	-3.85
1	67425236	2111	51	8	53	0.31372549	0.238523066	4	0.529411765	0.62745098	284.2569275	-1.424865723	0	-17.5
1	67425237	2111	27	10	53	0.407407407	0.070150383	4	0.296296296	1	280.0464172	-1.455749512	0	-6.3
1	67425238	2111	49	20	242	0.530612245	2.820775747	3	0.285714286	0.081632653	270.083313	-1.500091553	171.27	99.86
1	67425239	2111	63	0	1342	0.365079365	1.612772346	3	0.031746032	0	264.0151367	-1.52734375	82.96	-10.46
1	67425330	2111	35	0	1342	0.314285714	0.229400441	4	0.257142857	0.714285714	259.094574	-1.568389893	13.38	-13.33
1	67425331	2111	68	0	1342	0.470588235	0.182180196	2	0.088235294	0.779411765	251.9076996	-1.604774475	26.605	-0.805
1	67425332	2111	94	0	1342	0.893617021	0.201265641	2	0.180851064	0.659574468	245.4943924	-1.642051697	3.69	0.155
1	67425333	2111	9	0	1342	0.444444444	0.257793516	2	0.222222222	1	239.9104004	-1.66027832	0	0
1	67415128	2111	2	0	8	0	1.655883193	4	0	0	486.966507	2.187805176	97.8	-21.575
1	67415129	2111	16	0	12	0.125	2.750140548	4	0.5625	0	482.0709381	2.206390381	70	-13.325
1	67415429	2111	27	0	649	0.62962963	0.870577157	5	0	0.777777778	333.6540222	0.126983643	0	0
1	67415520	2111	28	0	649	0.535714286	1.894445539	5	0.214285714	0.892857143	336.3279572	0.117630005	0	0
1	67415521	2111	43	0	1042	0.348837209	2.746784687	3	0.302325581	0	333.7259216	0.073150635	0	-16.05
1	67415522	2111	89	0	1042	0.662921348	3.297030449	3	0.247191011	0	333.337677	0.049041748	6.56	-9.25
1	67415523	2111	52	0	1042	0.519230769	0.302657157	4	0.153846154	0.230769231	333.6027985	0.025405884	0.2	-11.025
1	67415526	2111	2	0	19	0	0.320845306	4	1	0	328.9141083	-0.322128296	0	-5.5
1	67415527	2111	8	0	5269	0.25	0.149332307	3	1	0	329.4153748	-0.375808716	0	-0.625
1	67415529	2111	68	0	5269	0.838235294	0.096709374	4	0.411764706	0.588235294	336.6593018	-0.643096924	11.47	7.285
1	67415620	2111	96	0	5269	0.84375	0.108969845	3	0.239583333	0.291666667	338.062851	-0.623764038	59.68	33.98
1	67415621	2111	68	0	5269	0.544117647	0.264473155	3	0.088235294	0.5	339.9257202	-0.268768311	336.295	190.66
1	67415622	2111	11	0	2	0	4.212620735	4	0	0	340.311615	-0.31918335	921.9	-182.76
1	67415624	2111	10	0	1196	0.4	3.34668231	3	1	0	342.3587189	-0.467834473	0	-1.025
1	67415625	2111	7	0	1196	0.285714286	4.065582752	3	1	0	342.9475098	-0.47958374	0	-1.8
1	67415628	2111	5	0	1270	0	8.544660568	3	1	0	353.8827515	-1.701263428	0	0
1	67415629	2111	86	0	1270	0.639534884	8.301636219	3	0.813953488	0	358.1458893	-1.888442993	0	0
1	67415720	2111	90	0	1270	0.833333333	6.955034733	3	0.622222222	0	360.8053436	-2.233596802	0	0
1	67415721	2111	21	0	18	0.285714286	6.391284466	3	1	0	364.160675	-2.729125977	4.59	4.32
1	67415722	2111	29	0	160	0.103448276	3.799607039	3	0.206896552	0	367.3962402	-2.997619629	13.5	11.91
1	67415723	2111	9	0	160	0	2.878648281	3	1	0	368.3707275	-3.266204834	3.24	0.09
1	67415727	2111	1	0	1	0	19.96280479	5	1	0	387.8569336	-4.766296387	0	0
1	67425128	2111	39	0	903	0.256410256	7.087882519	3	0.128205128	0	337.2432251	-1.756774902	0	-8.55
1	67425129	2111	12	0	903	0.333333333	5.355171442	2	0	0	331.1902618	-1.759933472	0	-2.85
1	67425220	2111	1	0	903	0	0.310136706	2	0	0	316.0142517	-1.831634522	6.3	2.3
1	67425221	2111	56	0	903	0.214285714	0.661278307	5	0.142857143	0.5	314.338974	-1.866210938	2.52	-8.2
1	67425222	2111	45	0	903	0.355555556	7.764521122	3	0.6	0.2	305.0131226	-1.823638916	0	0
1	67425223	2111	53	0	903	0.320754717	4.768610001	3	0.641509434	0	300.2931824	-1.745697022	0	-0.75
1	67425224	2111	48	0	903	0.583333333	2.377532005	4	0.166666667	0.145833333	292.5286255	-1.663208008	4.785	-12.3
1	67425225	2111	48	16	903	0.395833333	3.085527539	4	0.6875	0.166666667	284.3008881	-1.513595581	0	-18.15
1	67425226	2111	34	10	903	0.411764706	3.838013053	4	0.5	0.205882353	277.539856	-1.451858521	0	-1.375
1	67425227	2111	28	0	99	0.607142857	0.056421714	5	0.178571429	0.785714286	266.5951996	-1.417922974	0	0
1	67425228	2111	21	0	99	0.476190476	0.058681157	5	0.285714286	0.857142857	263.7593689	-1.440216065	0	0
1	67425229	2111	59	0	1342	0.559322034	2.357915163	3	0.016949153	0.016949153	255.8769226	-1.501739502	1.03	-2.87
1	67425320	2111	30	0	1342	0.366666667	1.317609608	3	0.3	0.266666667	249.4333572	-1.522689819	0	-8.73
1	67425321	2111	55	0	1342	0.636363636	0.263072133	2	0.109090909	0.381818182	241.7602081	-1.580932617	0	0
1	67425322	2111	75	0	1342	0.76	0.326755703	4	0.146666667	0.653333333	238.0021057	-1.610717773	0	0
1	67425323	2111	4	0	1342	0.25	0.663865805	2	0	0.5	230.3462906	-1.628044128	0	-5.5
1	67415118	2111	1	0	8	0	2.248816729	4	0	0	488.0040894	2.180053711	88	-25.05
1	67415119	2111	1	0	8	0	2.09320569	4	0	0	487.2832947	2.175048828	82	-28.85
1	67415510	2111	60	0	649	0.566666667	1.457551837	5	0.116666667	0.866666667	344.7310486	0.105056763	0	-0.1
1	67415511	2111	12	0	1042	0.166666667	4.866802216	3	0.416666667	0.083333333	339.884552	0.067596436	6.2	1.15
1	67415512	2111	74	0	1042	0.513513514	3.555294275	3	0.486486487	0.013513514	342.3076172	0.044692993	19.8	14.75
1	67415513	2111	54	0	1042	0.425925926	0.51422137	4	0.12962963	0.018518519	343.6143188	0.02041626	1.2	-6.65
1	67415518	2111	2	0	5269	0	0.404392496	4	0	1	349.4098663	-0.537628174	0	0
1	67415519	2111	87	0	5269	0.712643678	0.114181183	4	0.75862069	1	346.3423157	-0.609069824	0	-0.55
1	67415610	2111	78	0	5269	0.628205128	0.116719369	4	0.397435897	0.923076923	346.8270416	-0.667861939	19.59	-14.025
1	67415611	2111	84	0	5269	0.642857143	0.043040453	4	0.369047619	0.404761905	349.6240845	-0.273025513	262.465	153.655
1	67415612	2111	38	0	5269	0.447368421	0.188782029	4	0.105263158	0	352.5130615	-0.307113648	996.79	-43.885
1	67415613	2111	38	0	5269	0.342105263	1.275189102	3	0.131578947	0	354.678009	-0.385147095	67.26	12.2
1	67415614	2111	22	0	5269	0.409090909	1.188333213	3	0	0	357.0482941	-0.41217041	18.29	-0.01
1	67415618	2111	38	0	1270	0.736842105	8.572199345	3	1	0	366.8016968	-1.470626831	0	0
1	67415619	2111	87	0	1270	0.666666667	8.324345589	3	0.471264368	0	367.1416626	-1.732421875	0	0
1	67415710	2111	45	0	1270	0.622222222	7.235947132	3	1	0	369.0541992	-2.050109863	0	0
1	67415711	2111	33	0	76	0.272727273	7.275085449	3	0.303030303	0	375.9361572	-2.434539795	0	-4.23
1	67415712	2111	16	0	23	0.125	2.744385362	3	0.25	0	374.3654175	-2.710205078	2.97	-8.88
1	67415713	2111	5	0	66	0.4	10.14835262	3	0.8	0	384.0794067	-2.955078125	0	-5.4
1	67425118	2111	3	0	1	0	6.509504795	3	0	0	330.6478577	-1.714904785	0	-0.9
1	67425119	2111	31	0	903	0.419354839	3.103881359	3	0.064516129	0.193548387	325.26297	-1.753753662	0	0
1	67425210	2111	27	0	903	0.111111111	1.327948928	3	0.037037037	0.444444444	317.8332825	-1.79095459	0	0
1	67425211	2111	36	0	903	0.194444444	0.670604318	3	0.194444444	0.361111111	310.0201569	-1.828186035	19.74	15.27
1	67425212	2111	17	0	903	0.352941177	10.08412361	3	0.647058824	0	302.3524475	-1.874664307	0	0
1	67425213	2111	10	0	903	0.1	4.63801837	3	0.5	0	296.7271423	-1.805648804	0	0
1	67425214	2111	62	0	903	0.612903226	4.588856697	4	0.225806452	0.161290323	284.6954498	-1.747192383	49.59	30.19
1	67425215	2111	36	12	903	0.305555556	4.387066364	4	0.305555556	0.027777778	277.1199036	-1.6199646	0	-2.715
1	67425216	2111	19	0	99	0.368421053	2.361123085	4	0.52631579	0.736842105	271.5326843	-1.480987549	0	0
1	67425217	2111	16	0	99	0.4375	0.06976841	5	0.125	0.625	267.286377	-1.425338745	0	0
1	67425218	2111	21	0	8	0.095238095	0.471419811	4	0.285714286	0.428571429	256.0078125	-1.42565918	0	0
1	67425219	2111	74	8	1342	0.702702703	2.920786142	4	0.162162162	0.027027027	249.1926956	-1.461975098	0	0
1	67425310	2111	31	0	30	0.193548387	0.518290162	2	0.129032258	0.161290323	243.7416687	-1.507644653	0	-1.6
1	67425311	2111	48	0	1342	0.729166667	0.334354222	4	0.458333333	0.5625	236.0614243	-1.5546875	0	0
1	67425312	2111	100	0	1342	1	1.438057959	3	0.52	0.15	229.5974731	-1.584762573	0	-0.125
1	67425313	2111	93	0	1342	0.870967742	1.008264422	3	0.344086022	0.129032258	223.432312	-1.62562561	0	-12.33
1	67425314	2111	68	0	1342	0.823529412	0.81985119	3	0.073529412	0.014705882	216.7890472	-1.664787293	48.41	18.01
1	67425315	2111	13	0	1342	0.538461539	0.745227397	3	0.307692308	0	210.8388062	-1.688491821	14.1	-19.72
1	67415500	2111	36	0	649	0.666666667	1.146285892	5	0.222222222	0.916666667	352.50177	0.093597412	9.975	-7.02
1	67415501	2111	18	0	649	0.277777778	2.232943356	5	0.055555556	0.833333333	355.3118439	0.08454895	37.09	-5.26
1	67415502	2111	56	0	1042	0.553571429	0.710648835	4	0.285714286	0.339285714	352.4351044	0.03968811	1.485	-14.575
1	67415503	2111	48	0	1042	0.791666667	0.207856223	4	0.25	0.229166667	352.1569366	0.024169922	0	-4.85
1	67415508	2111	51	0	5269	0.803921569	0.401764751	4	0.470588235	1	356.7239685	-0.502990723	0	0
1	67415509	2111	85	0	5269	0.705882353	0.492126733	4	0.352941177	0.223529412	355.8201904	-0.58001709	0	0
1	67415600	2111	85	0	5269	0.611764706	1.282356978	3	0.435294118	0.352941177	357.4185181	-0.668609619	0	-14.65
1	67415601	2111	87	0	5269	0.793103448	0.795890451	3	0.264367816	0.172413793	359.8249512	-0.280487061	15.65	7.37
1	67415602	2111	89	0	5269	0.640449438	0.928467274	3	0.224719101	0	360.6244507	-0.311950684	97.14	33.35
1	67415603	2111	36	0	5269	0.277777778	3.896400094	3	0.666666667	0	361.6192627	-0.355331421	29.52	1.1
1	67415604	2111	38	0	184	0.210526316	1.87541765	3	0.078947368	0	364.7690887	-0.426345825	0	-0.1
1	67415605	2111	21	0	184	0.476190476	1.265631437	3	0.095238095	0	368.0244446	-0.451324463	0	0
1	67415607	2111	2	0	2	0	8.17222333	5	1	0	376.8321686	-0.995132446	0	0
1	67415608	2111	37	0	1270	0.432432432	10.63198471	3	0.594594595	0	373.3630981	-1.371917725	0	0
1	67415609	2111	65	0	1270	0.461538462	9.45341301	3	0.907692308	0	377.0198975	-1.646392822	0	0
1	67415700	2111	41	0	76	0.268292683	7.193464279	3	0.414634146	0	380.1394348	-2.06942749	0	-6
1	67415701	2111	21	0	66	0.095238095	5.052455425	3	0.380952381	0	384.9740295	-2.346374512	0	-11.25
1	67415702	2111	42	0	66	0.333333333	1.659333468	3	0.119047619	0	388.3007965	-2.692901611	0	-2
1	67415703	2111	8	0	66	0.375	3.043241382	3	0	0	386.0478973	-2.916427612	0	-2.25
1	67425109	2111	3	0	34	0	10.90257072	5	0.666666667	0	313.4134521	-1.65637207	0	0
1	67425200	2111	18	0	13	0.055555556	5.338342905	2	0	0.055555556	307.6678467	-1.707626343	0	-3
1	67425201	2111	13	0	13	0	8.396460533	3	0.538461539	0	305.4996033	-1.777709961	8.4	-5.28
1	67425204	2111	44	9	903	0.431818182	6.289835692	4	0.613636364	0.068181818	278.9318848	-1.831893921	7.83	5.13
1	67425205	2111	34	0	903	0.176470588	3.057633162	4	0.529411765	0.264705882	270.6085663	-1.783782959	0	0
1	67425206	2111	58	0	903	0.724137931	1.16866827	4	0.293103448	0.017241379	261.8453827	-1.673294067	0	-2.8
1	67425207	2111	34	0	903	0.323529412	2.193670154	4	0.176470588	0.294117647	255.4075165	-1.576622009	2.45	0.4
1	67425208	2111	62	0	169	0.758064516	0.473820686	4	0.129032258	0.741935484	247.8596115	-1.461868286	0	-10.8
1	67425209	2111	17	0	7	0.058823529	1.194903851	3	0.058823529	0.058823529	243.9610596	-1.422363281	0	-0.2
1	67425301	2111	13	0	1342	0.230769231	1.54976809	4	0.538461539	1	226.3735809	-1.531402588	0	0
1	67425302	2111	50	0	1342	0.5	4.784481764	3	0.6	0.04	222.7846375	-1.554672241	0	-1.98
1	67425303	2111	65	0	1342	0.507692308	1.806169748	2	0.123076923	0	215.2045593	-1.603256226	2.82	-13.77
1	67425304	2111	33	0	1342	0.575757576	2.323769808	3	0.121212121	0	212.4546967	-1.648086548	16.92	-8.86
1	67425305	2111	57	0	1342	0.649122807	0.845006824	3	0.228070175	0.105263158	204.792572	-1.687316895	0	-19.5
1	67425306	2111	11	0	1342	0.272727273	0.728450835	3	0.090909091	0	198.1136017	-1.706069946	0	-14
1	67414590	2111	2	0	649	0	0.626920998	5	0	0.5	360.4233704	0.087417603	56.19	30.04
1	67414591	2111	54	0	649	0.555555556	0.621645302	5	0.12962963	0.444444444	363.9663391	0.074829102	112.605	77.715
1	67414592	2111	24	5	1042	0.458333333	0.410485461	4	0.125	0.5	362.2519836	0.034347534	0	-3
1	67414593	2111	84	11	1042	0.738095238	0.171799287	4	0.166666667	0.440476191	362.1525879	0.017822266	0	0
1	67414594	2111	42	5	1042	0.190476191	0.178159498	4	0.404761905	0.523809524	360.0007019	-0.027877808	0	0
1	67414595	2111	2	0	1042	0	0.151522115	3	1	1	366.5491028	-0.087295532	0	0
1	67414598	2111	25	25	5269	0.36	0.15023233	4	0.36	0.8	361.2215271	-0.492095947	0	0
1	67414599	2111	63	41	5269	0.634920635	0.42612201	4	0.523809524	0.015873016	365.4367371	-0.558013916	0	0
1	67414690	2111	35	4	5269	0.285714286	1.645401716	3	0.342857143	0	365.47229	-0.666442871	0	-9.15
1	67414691	2111	83	8	5269	0.722891566	2.470390797	3	0.385542169	0	368.4087524	-0.276763916	0	-21.6
1	67414692	2111	82	0	5269	0.719512195	2.048829079	3	0.219512195	0	369.858078	-0.307357788	1.23	-10.575
1	67414693	2111	20	2	5269	0.5	3.983402014	3	0.4	0	373.1038666	-0.337112427	0	-4.75
1	67414694	2111	1	0	184	0	1.636083365	3	0	0	370.7344055	-0.436706543	0	0
1	67414695	2111	62	4	184	0.403225807	1.961221695	3	0.193548387	0	376.8282013	-0.45954895	0	0
1	67414696	2111	41	1	184	0.317073171	1.760788441	3	0.097560976	0	381.0328064	-0.498626709	0	0
1	67414697	2111	3	0	184	0	15.02560139	3	0.333333333	0	384.4190369	-0.638977051	40.4	-22.6
1	67414698	2111	3	0	1270	0	6.955730438	3	0	0	381.3200684	-1.326690674	0	0
1	67414699	2111	5	0	1270	0	12.45646572	3	1	0	381.7970581	-1.468963623	0	0
1	67414790	2111	25	14	11	0.12	2.60995245	3	0.24	0	389.6254578	-1.87701416	7.84	-17.16
1	67414791	2111	6	0	34	0	1.627038419	5	0.5	0	389.1329651	-2.275680542	0.4	-7.85
1	67414792	2111	1	0	66	0	0.763378084	5	1	0	390.5713806	-2.43371582	0	-3.75
1	67424198	2111	6	0	5	0	6.301348925	3	0	0	318.3904724	-1.549697876	0	0
1	67424199	2111	32	0	34	0.25	9.421787262	3	0.25	0	314.0986938	-1.621047974	0	0
1	67424290	2111	7	0	34	0.285714286	3.097225428	2	0	0	309.8080139	-1.660705566	0	0
1	67424294	2111	24	0	41	0.416666667	5.453037262	4	0.083333333	0	270.8126221	-1.872711182	0	0
1	67424295	2111	13	0	41	0.307692308	3.692088842	2	0.307692308	0	268.9312134	-1.859985352	0	0
1	67424296	2111	36	0	169	0.333333333	0.665431052	4	0.222222222	0	255.274353	-1.762054443	1.925	-14.69
1	67424297	2111	68	0	169	0.558823529	0.373872861	4	0	0.382352941	249.8059235	-1.660179138	19.43	15.755
1	67424298	2111	33	0	19	0.333333333	0.226483196	4	0.121212121	0.636363636	242.662323	-1.562057495	2.8	-0.2
1	67424391	2111	25	0	75	0.08	5.164684773	3	0.56	0	219.2760773	-1.480285645	0	-18.7
1	67424392	2111	44	0	75	0.204545455	4.473808289	4	0.318181818	0	215.2637253	-1.522140503	5.06	-8.235
1	67424393	2111	26	5	15	0	3.807574987	2	0.230769231	0	208.309845	-1.554359436	47.84	36.355
1	67424394	2111	3	1	1342	0	9.164898872	5	0	0	206.4001007	-1.597686768	22.08	11.78
1	67424395	2111	1	0	1	0	6.022909641	5	1	0	197.2029419	-1.676422119	0	-9.5
1	67424396	2111	27	18	70	0.148148148	0.593741179	3	0.074074074	0	189.0026398	-1.707351685	0	-15.25
1	67414581	2111	46	0	649	0.586956522	1.374703705	5	0.326086957	0.239130435	372.279953	0.062957764	7.28	1.43
1	67414582	2111	17	1	649	0.058823529	1.865913153	5	0.058823529	0.294117647	375.532959	0.052062988	0	-15.6
1	67414583	2111	8	1	1042	0.25	0.192407742	4	0.75	1	370.0087891	0.005401611	0	0
1	67414584	2111	26	0	1042	0.653846154	0.156061515	4	0.961538462	1	370	-0.005432129	0	0
1	67414589	2111	68	4	5269	0.661764706	0.398933828	4	0.367647059	0.014705882	376.4033661	-0.560501099	0	-0.2
1	67414680	2111	25	9	13	0.04	2.103309631	2	0.36	0	379.6129456	-0.650787354	0	-4
1	67414682	2111	9	1	5	0	5.750984192	5	1	0	378.4706116	-0.312469482	0	-3.5
1	67414683	2111	49	10	5269	0.428571429	3.792988539	3	0.367346939	0	380.5916443	-0.349029541	0	0
1	67414685	2111	3	2	184	0	3.039279461	5	0.666666667	0	380.9304504	-0.435516357	0	0
1	67414686	2111	24	2	184	0.125	3.142203689	3	0.125	0	388.6804504	-0.51612854	31.31	-17.515
1	67414687	2111	19	0	184	0.263157895	1.1170398	3	0.105263158	0	389.5125122	-0.625457764	74.74	-41.81
1	67414689	2111	27	0	69	0.333333333	2.490803003	3	0.481481482	0	398.2674866	-1.417510986	0	0
1	67414780	2111	7	2	9	0.285714286	1.921059251	3	0.285714286	0	394.346283	-1.666381836	3.36	-7.14
1	67424187	2111	1	0	5	0	7.088609219	5	0	0	319.953125	-1.445373535	0	0
1	67424188	2111	11	0	5	0	9.631875038	3	0	0	317.2948303	-1.479736328	0	0
1	67424284	2111	3	0	3	0	2.87078619	2	1	0	267.800293	-1.807159424	0	0
1	67424285	2111	9	0	10	0.111111111	4.072889805	2	0	0	255.665802	-1.805587769	0	-5.2
1	67424286	2111	73	0	271	0.465753425	0.127831906	2	0.178082192	0	250.5034943	-1.868896484	0.36	-1
1	67424287	2111	67	0	271	0.507462687	0.222753659	2	0.194029851	0.134328358	243.0822906	-1.792449951	22.83	0.79
1	67424288	2111	42	0	178	0.571428571	0.388205603	4	0.071428571	0.571428571	234.3425369	-1.73059845	2.7	-18.525
1	67424289	2111	43	0	70	0.255813954	5.746475697	3	0.046511628	0	227.0088043	-1.570205689	0	0
1	67424380	2111	45	0	70	0.244444444	6.411747456	3	0.711111111	0.044444444	220.6898346	-1.431884766	0	0
1	67424381	2111	1	0	6	0	4.977863312	5	1	0	216.4162598	-1.44607544	0	-10.5
1	67424383	2111	12	0	17	0	7.314555883	2	0	0	199.038681	-1.53237915	0.92	0.77
1	67424384	2111	8	0	17	0	4.156597495	2	0	0	193.1450119	-1.541915894	0	0
1	67424386	2111	3	0	70	0	0.910505176	5	0.666666667	0	179.7776337	-1.694122315	24.15	-4.1
1	67424387	2111	34	3	70	0.411764706	0.66055283	3	0.205882353	0	176.9194489	-1.707527161	33.465	-6.05
1	67414571	2111	8	0	649	0.375	1.600945592	5	0.25	0.5	380.1667786	0.056716919	0	-5.625
1	67414572	2111	54	2	649	0.37037037	0.714777798	5	0.203703704	0.259259259	383.5485687	0.045944214	0	-8.55
1	67414578	2111	22	0	19	0.045454546	0.079352252	4	0.136363636	1	384.8542633	-0.466156006	0	-2.9
1	67414579	2111	98	0	5269	0.765306122	0.400943711	4	0.336734694	0.357142857	385.9060822	-0.544631958	0	-11.8
1	67414670	2111	19	5	19	0	3.293639422	2	0.684210526	0	389.4945374	-0.635955811	0	-17.35
1	67414676	2111	6	0	6	0	4.87306881	5	0	0	394.1223602	-0.485671997	0	0
1	67414678	2111	2	0	45	0	10.58106518	5	0	0	407.6229706	-0.939727783	0	0
1	67414679	2111	46	0	69	0.282608696	3.152155042	3	0.717391304	0	406.0529327	-1.353103638	0	-1.875
1	67414770	2111	28	1	69	0.071428571	3.816646934	3	0.321428571	0	410.0566864	-1.553588867	0	-11.25
1	67414771	2111	9	0	404	0.111111111	5.792387962	3	0.222222222	0	415.5237732	-1.845367432	0	-1.25
1	67414772	2111	3	0	141	0	7.50553894	3	1	0	418.1339417	-2.100524902	0	0
1	67414774	2111	17	3	141	0.176470588	3.320054293	5	0.058823529	0	425.0799866	-2.850311279	0	0
1	67424273	2111	2	0	5	0	4.881654501	5	0	0	263.6500092	-1.639129639	0	-2.85
1	67424274	2111	16	0	271	0.0625	1.070021242	2	0.125	0	258.6329193	-1.691955566	0	-5.35
1	67424275	2111	53	0	271	0.320754717	0.431298465	2	0.037735849	0	251.445816	-1.75428772	0	-11.4
1	67424276	2111	46	0	271	0.456521739	0.148434021	4	0.065217391	0	244.3010254	-1.806755066	0	-4.55
1	67424277	2111	36	0	271	0.333333333	0.218576245	4	0.055555556	0	237.7340546	-1.854263306	1.3	-17.4
1	67424278	2111	81	3	178	0.654320988	0.636189401	2	0.197530864	0	228.1775665	-1.828063965	1.8	-12.2
1	67424279	2111	31	0	178	0.290322581	5.924089432	5	0.419354839	0	222.5758362	-1.729415894	0	-2.55
1	67424370	2111	16	0	70	0.375	5.190962791	3	0.75	0	217.1980667	-1.590660095	0	0
1	67424374	2111	17	0	17	0.058823529	6.1954813	2	0.235294118	0	183.7416687	-1.532043457	0	0
1	67424377	2111	17	5	70	0.176470588	0.730418444	5	0.470588235	0	169.283783	-1.71182251	29.74	2.34
1	67424378	2111	1	0	70	0	6.670882702	5	1	0	164.6389923	-1.716049194	47.04	11.34
1	67414562	2111	56	1	649	0.446428571	1.365294516	5	0.160714286	0.071428571	392.3066406	0.039154053	0	-0.7
1	67414563	2111	14	1	649	0.071428571	0.653211564	5	0.642857143	0.285714286	395.0917511	0.022766113	0	-1.225
1	67414568	2111	1	1	5269	0	0.835747659	3	0	1	396.5614624	-0.4737854	0	0
1	67414569	2111	92	0	5269	0.793478261	0.533640325	4	0.304347826	0.663043478	395.8200226	-0.530303955	0	-2.6
1	67414660	2111	43	9	19	0.11627907	4.841887474	2	0.348837209	0	397.4040833	-0.613494873	0	-12.6
1	67414661	2111	2	1	4	0	9.2851758	5	1	0	402.6977692	-0.689743042	0	-2.5
1	67414668	2111	25	0	45	0.16	7.633286953	5	0.24	0	411.3635864	-0.946990967	0	0
1	67414669	2111	45	0	404	0.422222222	7.484407902	3	0.555555556	0	416.7601318	-1.176971436	0	0
1	67414760	2111	34	6	404	0.382352941	5.599929333	3	0.382352941	0	418.5753021	-1.57019043	0	-0.25
1	67414761	2111	55	4	404	0.218181818	10.64565849	5	0.272727273	0	421.2196655	-1.819122315	0	0
1	67414762	2111	41	3	141	0.341463415	7.434175015	3	0.292682927	0	423.6897583	-2.17868042	0	0
1	67414763	2111	52	10	141	0.461538462	7.737235546	3	0.365384615	0	428.5545349	-2.413711548	0	0
1	67414764	2111	31	3	141	0.258064516	5.582986355	5	0.580645161	0	429.7068787	-2.772064209	0	0
1	67424066	2111	4	0	1.5	0	4.718946457	3	0	0	417.2714539	-0.716751099	0	0
1	67424261	2111	1	0	6	0	4.819746018	5	1	0	274.7817383	-1.453674316	0	0
1	67424262	2111	1	0	6	0	8.546773911	5	1	0	273.0292969	-1.46295166	0	0
1	67424263	2111	6	0	36	0	4.587589502	3	0.5	0	262.8410797	-1.525024414	0	0
1	67424264	2111	17	0	118	0.294117647	0.68997854	2	0.176470588	0	252.4143372	-1.601730347	0	-22.7
1	67424265	2111	37	1	270	0.27027027	0.352064461	2	0.027027027	0	248.5739288	-1.659896851	0	-13.4
1	67424266	2111	22	0	63	0.454545455	2.548380137	4	0	0	234.6795654	-1.718231201	1.74	-9.72
1	67424267	2111	69	1	168	0.550724638	1.531991363	4	0.072463768	0	230.0543365	-1.781539917	8.84	-20.22
1	67424268	2111	71	0	168	0.450704225	1.766086221	2	0	0	222.800354	-1.846908569	26.64	-11.76
1	67424460	2111	1	0	1	0	11.82077122	5	0	0	147.7328644	-1.732849121	0	0
1	67414552	2111	24	1	649	0.458333333	1.325124979	5	0.166666667	0	400.2280579	0.031188965	0	-2.05
1	67414553	2111	36	4	649	0.333333333	0.814623296	5	0.111111111	0	404.0699158	0.023376465	0	-4.5
1	67414559	2111	75	0	5269	0.746666667	0.366155207	4	0.426666667	0.76	406.0899048	-0.526702881	0	0
1	67414650	2111	46	2	5269	0.652173913	1.328735054	4	0.152173913	0	408.0716705	-0.587081909	5.785	0.26
1	67414651	2111	3	1	4	0	7.892272949	5	1	0	403.6000366	-0.67364502	0	-2.2
1	67414659	2111	62	2	404	0.661290323	2.936487675	3	0.064516129	0	425.4797363	-1.136398315	3.15	0.35
1	67414750	2111	84	16	404	0.785714286	6.024275303	3	0.166666667	0	428.5014648	-1.401809692	22.05	17.15
1	67414751	2111	50	3	404	0.46	11.86206484	3	0.26	0	429.6108398	-1.680541992	3.6	2.8
1	67424056	2111	17	0	10	0	2.755371094	3	0.117647059	0	412.0594482	-0.605316162	0.16	-0.14
1	67424057	2111	4	0	3	0	7.656636953	3	0.5	0	407.1811371	-0.60295105	0.32	-0.28
1	67424157	2111	7	0	5	0	11.89219189	5	0	0	311.2073364	-1.117675781	0	0
1	67424158	2111	9	0	10	0	6.708632469	3	0	0	303.4880676	-1.165313721	0	0
1	67424159	2111	3	0	10	0	14.01340008	3	0	0	296.2836609	-1.19607544	0	0
1	67424251	2111	10	0	8	0	5.34362483	3	0	0	277.5228882	-1.399673462	0	0
1	67424252	2111	20	0	36	0.2	3.452025294	3	0.15	0	267.8823547	-1.465438843	0	0
1	67424253	2111	16	1	36	0.25	2.558550596	3	0	0	261.4057617	-1.508041382	0	0
1	67424254	2111	51	1	118	0.294117647	0.752166987	3	0.078431373	0	249.3591766	-1.537338257	19.9	-23.32
1	67424255	2111	50	8	270	0.4	0.382661969	2	0.16	0	243.2786255	-1.579460144	195.02	-81.76
1	67424256	2111	41	7	36	0.170731707	2.090801477	4	0.317073171	0	231.6074219	-1.635391235	18.6	-10.29
1	67424257	2111	35	0	168	0.542857143	3.539267778	4	0.342857143	0	223.0807037	-1.732910156	27.54	13.85
1	67424258	2111	46	1	168	0.413043478	3.50904417	4	0.043478261	0	217.3039093	-1.777015686	9.39	-20.66
1	67424259	2111	1	0	7	0	9.045348167	5	0	0	209.8308868	-1.772521973	0	-10.8
1	67414543	2111	45	10	649	0.2	1.262791753	5	0.333333333	0	412.0594482	0.015838623	0	-0.1
1	67414549	2111	58	3	5269	0.620689655	0.36700654	3	0.344827586	1	415.8352661	-0.520446777	6.675	0.3
1	67414640	2111	50	1	5269	0.44	0.83309257	4	0.12	0.04	415.8563538	-0.579879761	41.83	1.88
1	67414642	2111	6	0	3	0	1.521624625	5	1	0	422.4320221	-0.279205322	0	0
1	67414643	2111	3	1	12	0	2.741247892	5	1	0	424.8482056	-0.301269531	0	0
1	67414644	2111	4	4	5269	0	1.024167121	3	1	0	427.4931641	-0.364761353	32.76	32.135
1	67414645	2111	4	1	93	0	5.68005085	5	0.25	0	429.7947083	-0.411437988	0	-7.5
1	67414649	2111	50	0	404	0.64	3.074892879	3	0.08	0	433.1506653	-1.040527344	0	-13.5
1	67414740	2111	52	3	404	0.442307692	5.579206228	3	0.423076923	0	435.7080231	-1.282089233	0.45	0
1	67414745	2111	3	0	3	0	8.832010269	2	0.666666667	0	457.9355774	-2.726989746	0	-6
1	67414746	2111	12	0	12	0	7.241281271	2	0	0	460.1668091	-3.04423523	0	0
1	67414747	2111	2	0	6.5	0	9.213734508	5	0	0	462.8004456	-3.222320557	0	0
1	67424046	2111	22	0	28	0.090909091	2.98808825	3	0.045454546	0.136363636	409.4276428	-0.49786377	7.84	-6.86
1	67424146	2111	1	0	1	0	7.279594898	3	0	0	315.1539307	-1.035888672	0	0
1	67424149	2111	6	0	10	0	11.8870759	3	0	0	293.8442688	-1.184341431	0	0
1	67424242	2111	2	0	118	0	2.600733757	3	0	0	256.9386139	-1.32762146	6.65	0.05
1	67424243	2111	31	7	118	0.322580645	4.172666073	3	0.161290323	0	253.1264496	-1.370010376	0	-17.1
1	67424244	2111	66	0	270	0.318181818	1.344513655	3	0.121212121	0	244.1986694	-1.444313049	0.61	-14.055
1	67424245	2111	67	8	270	0.298507463	1.634940624	2	0.134328358	0	237.1181183	-1.49446106	44.38	-13.3
1	67424246	2111	22	0	32	0.136363636	5.212852955	4	0.272727273	0	229.3577576	-1.57408905	23.34	10.475
1	67424247	2111	1	0	1	0	8.761171341	3	0	0	223.6604614	-1.597167969	14.1	13.05
1	67424248	2111	11	6	9	0	10.1675272	5	0.727272727	0	213.843399	-1.697784424	0	-8.54
1	67424440	2111	21	0	71	0.190476191	4.442274571	3	0.047619048	0	124.8238754	-1.769477844	7.7	0.05
1	67424441	2111	8	0	71	0	5.905063152	5	0	0	120.7530594	-1.783878326	36.625	-4.5
1	67414533	2111	30	4	649	0.333333333	1.228086889	4	0.7	0	422.014801	0.008285523	0	0
1	67414534	2111	2	1	649	0	1.089233875	4	1	0	426.5011597	0.001159668	0	0
1	67414539	2111	55	7	5269	0.818181818	0.180901721	4	0.2	1	425.3151855	-0.513366699	0	0
1	67414630	2111	69	0	5269	0.637681159	0.239657089	3	0.449275362	0.144927536	426.8255005	-0.599761963	0	-0.1
1	67414631	2111	33	2	5269	0.666666667	0.182189092	4	0.848484849	0	430.5647583	-0.64855957	0	-6.5
1	67414632	2111	29	3	5269	0.24137931	2.445758581	3	0.137931035	0	431.296875	-0.280273438	0	-1.6
1	67414633	2111	7	2	12	0	0.985324383	5	0.714285714	0	427.5195923	-0.294616699	0	0
1	67414634	2111	26	8	5269	0.076923077	2.065029919	3	0.538461539	0	433.9763794	-0.351882935	63.18	63.18
1	67414635	2111	22	1	93	0.181818182	1.480298698	3	0.045454546	0	437.0543365	-0.405883789	0	-12.5
1	67414636	2111	2	0	93	0	7.958369732	5	1	0	438.0562286	-0.419845581	0	-7.5
1	67414637	2111	7	0	19	0	3.735822916	3	0.285714286	0	442.3980103	-0.477630615	54.96	54.96
1	67414734	2111	12	0	63	0.25	2.906118393	3	0	0	464.020462	-2.43069458	13.5	6.75
1	67414735	2111	22	0	13	0.090909091	7.512792349	5	0.045454546	0	462.4818878	-2.685302734	0	-13.5
1	67424032	2111	1	0	1	0	2.121509075	2	0	0	446.9955139	-0.254974365	0	0
1	67424033	2111	5	0	5	0	3.629832745	3	0	0	441.1723022	-0.244110107	0	0
1	67424036	2111	20	0	55	0.1	3.162606955	3	0.1	0.45	407.8804779	-0.375350952	0.95	-0.14
1	67424037	2111	1	0	1	0	1.788314343	3	0	0	397.3160095	-0.34967041	12.48	12.48
1	67424231	2111	2	0	5	0	4.83251667	5	0	0	262.7449951	-1.097640991	8.74	-2.21
1	67424232	2111	32	0	118	0.1875	1.605943263	3	0	0	258.2585907	-1.213394165	19	18.06
1	67424233	2111	6	0	118	0.333333333	2.314352155	3	0	0	254.5024567	-1.314727783	7.22	1.52
1	67424234	2111	36	0	270	0.361111111	1.763938487	2	0.027777778	0	239.2645035	-1.364089966	0	-7.085
1	67424235	2111	42	9	270	0.452380952	4.093676806	4	0.071428571	0	233.0396957	-1.407752991	4.88	-17.555
1	67424236	2111	12	0	32	0.333333333	8.497135878	3	0.083333333	0	226.7001572	-1.468574524	10.01	0.03
1	67424430	2111	19	0	71	0.421052632	3.99941206	3	0.263157895	0	118.5959549	-1.753837585	29.65	-6.05
1	67424431	2111	43	0	71	0.465116279	2.807952642	3	0.209302326	0	115.3949738	-1.77558136	62.65	-13.65
1	67424432	2111	12	0	11	0.166666667	4.075884104	5	0	0	105.2922897	-1.687992096	0	0
1	67414523	2111	7	0	649	0.285714286	1.526803017	4	0.142857143	0	429.010498	0.003509522	0	0
1	67414524	2111	37	2	649	0.432432432	0.857063353	4	0.837837838	0	432.0104065	-0.004608154	0	0
1	67414529	2111	49	11	5269	0.795918367	0.148714066	4	0.653061225	1	435.4870911	-0.505187988	0	-2.4
1	67414620	2111	57	2	5269	0.438596491	0.119616389	4	0.333333333	0.228070175	435.614502	-0.565673828	0	-6.5
1	67414621	2111	98	5	5269	0.857142857	0.183432207	4	0.459183674	0	438.2995605	-0.653884888	0.68	-20.86
1	67414622	2111	64	0	5269	0.625	0.555917472	3	0.203125	0	440.7368774	-0.407791138	2.28	-10.02
1	67414623	2111	15	3	5269	0.2	0.496401697	5	0.533333333	0	438.4062195	-0.313537598	0	0
1	67414624	2111	55	6	5269	0.418181818	0.304567903	4	0.272727273	0	442.403656	-0.338317871	1.17	1.17
1	67414625	2111	54	2	93	0.518518519	0.28773436	3	0.240740741	0	444.2105408	-0.384918213	0.64	0.19
1	67414626	2111	11	1	5269	0.090909091	5.250649452	5	0.090909091	0	450.7815552	-0.426330566	7.04	2.29
1	67414627	2111	16	0	19	0.0625	2.962214112	3	0.0625	0	448.3486176	-0.478240967	174.16	165.505
1	67414628	2111	11	0	8	0	4.18139267	3	0	0	452.8233643	-0.53918457	274.05	94.05
1	67414629	2111	8	4	1	0	3.725099444	5	0.125	0	456.8247681	-0.838745117	22.755	19.98
1	67414720	2111	6	6	3.5	0	5.599282742	3	0	0	459.20047	-1.242889404	0	0
1	67414721	2111	4	2	4	0	5.403280258	3	0.75	0	462.3017273	-1.292831421	0	0
1	67414723	2111	3	1	63	0	3.931469202	3	0.333333333	0	467.5083008	-2.122406006	21	15.75
1	67414724	2111	39	2	63	0.282051282	2.784897089	3	0.307692308	0	467.5917053	-2.230804443	29.4	22.05
1	67424023	2111	7	0	14	0	2.94288826	5	0	0	434.3880615	-0.239837647	0	-4.9
1	67424024	2111	16	0	11	0	2.390947819	2	0	0	426.7417145	-0.243087769	0.16	-15.155
1	67424025	2111	20	0	55	0.05	2.140001655	5	0.05	0	417.0431366	-0.254318237	7.92	6.615
1	67424026	2111	42	0	109.5	0.285714286	1.58291477	3	0.142857143	0.047619048	405.5231934	-0.257614136	4.19	2.45
1	67424027	2111	44	0	164	0.204545455	4.907966852	3	0.454545455	0	399.3381805	-0.270370483	17.55	17.55
1	67424220	2111	2	0	19	0	6.605788469	3	0	0	269.5575714	-0.912918091	0	0
1	67424221	2111	17	0	19	0.058823529	3.148592711	3	0	0	265.3638916	-0.96875	0	-2.4
1	67424224	2111	65	0	104	0.461538462	1.621719956	2	0.353846154	0	235.3720398	-1.18800354	0	-32.4
1	67424225	2111	10	0	104	0.3	1.173360527	2	0.3	0	229.8748779	-1.188018799	0	-15.3
1	67424422	2111	2	0	11	0	2.686937094	5	0	0	103.4333878	-1.683036804	0	0
1	67414514	2111	5	2	4	0	1.253255248	4	0.8	0	446.0280151	-0.062652588	3.15	-6.48
1	67414519	2111	71	0	5269	0.591549296	0.25366503	3	0.549295775	1	445.592865	-0.479431152	0	-13.5
1	67414610	2111	58	0	5269	0.534482759	0.230386153	4	0.379310345	0.275862069	448.2415161	-0.558853149	0.68	-0.25
1	67414611	2111	82	2	5269	0.585365854	0.610148192	3	0.12195122	0	448.3296814	-0.643814087	38.025	9.47
1	67414612	2111	89	0	5269	0.629213483	0.492459983	3	0.213483146	0.078651685	449.8855286	-0.418762207	32.49	18.07
1	67414613	2111	23	3	5269	0.434782609	1.094910979	3	0.652173913	0	451.1430054	-0.278503418	10.26	6.66
1	67414614	2111	79	3	5269	0.658227848	0.125998706	3	0.417721519	0.151898734	452.7615356	-0.337310791	0	0
1	67414615	2111	67	2	5269	0.47761194	0.314155519	4	0.23880597	0.149253731	453.6176758	-0.386260986	28.8	8.55
1	67414616	2111	89	0	5269	0.786516854	0.100032352	4	0.247191011	0.011235955	456.2148743	-0.422332764	15.36	1.33
1	67414617	2111	14	0	5269	0.285714286	0.096763596	4	0.357142857	0	458.3791962	-0.447479248	275.195	-1.86
1	67414618	2111	38	1	232	0.52631579	0.447843269	4	0	0	464.1001892	-0.53012085	633.085	-392.245
1	67414619	2111	14	0	232	0.071428571	3.990029693	3	0.285714286	0	463.2433319	-0.686660767	223.585	-50.135
1	67414710	2111	9	1	296	0	5.915129185	3	0	0	467.8504028	-1.162384033	0	0
1	67414711	2111	13	0	296	0.076923077	4.491252422	3	0.307692308	0	469.0863342	-1.202941895	0	0
1	67414713	2111	20	2	15	0.1	3.064641953	2	0.4	0	476.5847168	-1.955932617	0	0
1	67414714	2111	5	0	2	0	4.411039352	5	0	0	474.772583	-2.104766846	7.2	5.4
1	67424016	2111	31	0	164	0.161290323	1.589512944	3	0.032258065	0	403.1128845	-0.227996826	0.39	-16.2
1	67424017	2111	59	0	164	0.542372881	2.61853385	3	0.372881356	0	397.0453491	-0.228973389	1.26	-3.4
1	67424119	2111	29	0	30	0.379310345	3.050717831	3	0.068965517	0	278.5982666	-0.649749756	0	0
1	67424210	2111	1	1	30	0	2.888892412	5	0	0	275.136322	-0.736846924	0	0
1	67424214	2111	26	0	104	0.230769231	3.067684293	3	0.230769231	0	230.3877106	-1.014930725	0	-1.425
1	67424215	2111	19	13	56	0.315789474	7.843661308	3	0.105263158	0	219.8636017	-1.032424927	0	-3.6
1	67424216	2111	5	5	56	0.2	10.836689	5	0	0	216.9239502	-1.101669312	0	-0.3
1	67414504	2111	33	8	183	0.393939394	0.831068218	4	0.212121212	0	453.004425	-0.044250488	7.14	6
1	67414505	2111	16	8	183	0.25	0.415614739	4	1	0	455.0466919	-0.079025269	3.675	2.83
1	67414509	2111	36	1	5269	0.527777778	0.360612199	4	0.305555556	0.888888889	453.0524139	-0.488021851	0	-3.625
1	67414600	2111	60	2	5269	0.616666667	0.367765531	3	0.466666667	0.183333333	454.7785187	-0.537902832	0	0
1	67414601	2111	50	1	5269	0.32	0.527285188	3	0.76	0	456.0235596	-0.619110107	5.44	1.62
1	67414602	2111	59	6	5269	0.593220339	0.359802008	3	0.254237288	0.06779661	457.6953125	-0.538757324	4.89	2.96
1	67414603	2111	59	4	5269	0.457627119	0.569765687	3	0.203389831	0.101694915	462.1774597	-0.287109375	0	-0.25
1	67414604	2111	87	2	5269	0.724137931	0.529972553	4	0.379310345	0	462.9524841	-0.330200195	0	-0.2
1	67414605	2111	84	8	5269	0.690476191	0.255123988	4	0.166666667	0.107142857	464.2617798	-0.370269775	4.48	0.19
1	67414606	2111	69	12	5269	0.536231884	0.078542866	4	0.420289855	0.15942029	465.2246704	-0.408782959	0.66	-0.18
1	67414607	2111	16	0	110	0.25	0.158908449	4	0.4375	0	471.7949066	-0.46257019	7.2	1.69
1	67414608	2111	76	2	232	0.592105263	0.270754576	4	0.289473684	0	470.895401	-0.49659729	12.595	-22.01
1	67414609	2111	36	3	232	0.277777778	1.081235856	5	0.75	0	473.9156189	-0.597076416	20.9	1.855
1	67414701	2111	40	2	296	0.125	3.230227232	3	0.425	0	477.8812408	-1.19190979	0	0
1	67414702	2111	1	0	10	0	4.764324665	5	1	0	479.5852356	-1.398132324	0	0
1	67414703	2111	24	1	23	0.125	2.361579776	3	0.125	0	484.9396667	-1.830291748	0	0
1	67424006	2111	31	0	104	0.451612903	1.116012216	4	0.258064516	0	400.6906433	-0.196350098	8.82	-6.19
1	67424007	2111	29	0	164	0.379310345	1.664303899	3	0.379310345	0	395.8004456	-0.210388184	2.88	-11.26
1	67424008	2111	7	0	13	0	1.586803675	3	0	0	384.584198	-0.204345703	0	-1.6
1	67424204	2111	49	2	56	0.224489796	3.505524397	3	0.102040816	0	227.5280151	-0.810058594	0	-1.2
1	67424205	2111	59	12	59	0.322033898	7.532639027	3	0.152542373	0	219.4925995	-0.876068115	0	-6.45
1	67424206	2111	52	0	59	0.346153846	7.069253922	3	0.480769231	0	210.7284927	-0.937194824	0	-0.15
1	67424403	2111	8	0	5	0	3.395719767	3	0.25	0	76.4741745	-1.782775879	14.97	-3.23
1	67413594	2111	6	3	183	0.333333333	0.940857172	4	0	0	459.0223236	-0.060806274	2.52	1.47
1	67413595	2111	44	7	183	0.477272727	0.843121737	4	0.431818182	0	463.0458984	-0.086471558	1.095	-1.45
1	67413599	2111	3	0	5269	0	0.23162967	3	0	0	462.2834778	-0.492919922	0	0
1	67413691	2111	51	5	5269	0.784313726	0.257402808	4	0.156862745	0.176470588	467.7317505	-0.639587402	0	0
1	67413692	2111	95	10	5269	0.905263158	0.187554151	4	0.231578947	0	469.5742798	-0.585113525	0.55	0
1	67413693	2111	72	6	5269	0.541666667	0.280348137	3	0.152777778	0	470.8556061	-0.287887573	0	-14.075
1	67413694	2111	88	6	5269	0.818181818	0.226150461	3	0.409090909	0	472.2377625	-0.323974609	0.11	-13.675
1	67413695	2111	75	1	5269	0.666666667	0.255409926	4	0.226666667	0	474.2362366	-0.364471436	11	-13.21
1	67413696	2111	79	3	5269	0.594936709	0.267434776	4	0.189873418	0	476.1932373	-0.40423584	3.74	-15.43
1	67413697	2111	67	5	110	0.611940299	0.18804726	3	0.164179105	0	478.2237854	-0.4503479	17.28	15.91
1	67413698	2111	55	0	110	0.363636364	0.4691782	3	0.163636364	0	479.7416077	-0.480163574	7.68	5.76
1	67413699	2111	71	2	232	0.563380282	0.470103204	3	0.098591549	0	482.6468811	-0.57208252	53.9	53.3
1	67413790	2111	17	0	232	0.058823529	1.079733968	3	0.117647059	0	486.7956543	-0.775024414	18.7	10.65
1	67413791	2111	34	0	296	0.235294118	0.462658986	3	0.088235294	0	489.5543671	-1.154830933	0	-3.1
1	67413792	2111	52	0	296	0.5	1.480343282	3	0.115384615	0	493.148056	-1.457427979	0	-12.375
1	67413793	2111	5	0	8	0	4.749986172	2	0	0	498.3753662	-1.792480469	0	0
1	67413794	2111	6	0	5.5	0	4.225654364	2	0.333333333	0	496.6401978	-1.862106323	0	0
1	67423096	2111	53	0	104	0.622641509	1.118949175	4	0.301886793	0	398.9235535	-0.178985596	0.18	-0.07
1	67423097	2111	10	0	54	0.1	1.299350858	3	0.2	0	390.6165009	-0.176147461	0	0
1	67423098	2111	12	0	33.5	0.083333333	1.618134975	3	0	0	384.219986	-0.182327271	0	0
1	67423293	2111	76	0	109	0.723684211	2.242864013	3	0.157894737	0	234.1473846	-0.499572754	51.3	24.5
1	67423294	2111	27	0	109	0.37037037	0.952235162	3	0.333333333	0	228.8427429	-0.574478149	22.8	11.6
1	67423295	2111	66	0	65	0.515151515	4.498314381	3	0.106060606	0	216.3376999	-0.651023865	0	0
1	67423296	2111	2	0	65	0	6.799090385	3	0.5	0	210.1439438	-0.643798828	0	0
1	67423492	2111	27	0	31	0.111111111	4.176989079	3	0.925925926	0	72.67048645	-1.656173706	0	0
1	67423493	2111	15	0	23	0.2	3.414747715	3	0	0	68.09552002	-1.739997864	19.45	-41.5
1	67413585	2111	53	11	183	0.603773585	1.250154495	4	0.264150943	0	472.1525269	-0.117584229	9.31	8.8
1	67413681	2111	29	7	5269	0.689655172	0.142035469	4	0.103448276	0.275862069	475.789856	-0.631622315	8.8	5.6
1	67413682	2111	59	13	5269	0.79661017	0.101165988	4	0.101694915	0.033898305	477.2724609	-0.655029297	29.7	18.9
1	67413683	2121	23	2	42	0.608695652	0.161772803	3	0.086956522	0	484.5162659	-0.285736084	1.77	-10.58
1	67413684	2121	39	3	702	0.307692308	0.363930911	3	0.076923077	0	484.682373	-0.314697266	7.08	0.7
1	67413685	2121	19	3	702	0	0.638379633	3	0	0	485.1525574	-0.347564697	0.22	0
1	67413686	2121	17	0	4248	0.588235294	0.658135414	3	0	0	489.9020386	-0.403198242	2.73	-6.22
1	67413687	2121	36	0	4248	0.416666667	0.2854473	3	0.25	0	490.3819733	-0.439468384	10.92	5.86
1	67413688	2121	55	1	4248	0.618181818	0.440797776	3	0.272727273	0	492.3494568	-0.472595215	0	0
1	67413689	2111	34	1	32	0.294117647	0.139703468	3	0	0	492.9548645	-0.594573975	1.1	-1.05
1	67413780	2111	62	0	296	0.338709677	0.622429609	2	0.080645161	0	495.7504425	-0.774169922	0	-15.45
1	67413781	2111	50	0	296	0.46	0.836990804	3	0.04	0	496.2212067	-1.046203613	0	-10.475
1	67413782	2111	27	0	296	0.481481482	2.152069569	5	0.592592593	0	497.0160828	-1.340545654	0	-6.65
1	67413783	2111	23	0	75	0.130434783	3.138787508	2	0	0	502.5385437	-1.540771484	0	0
1	67423085	2111	7	6	5	0	3.624418974	3	0	0	408.0012207	-0.14364624	7.04	6.89
1	67423086	2111	33	0	104	0.242424242	1.427784085	3	0.090909091	0	398.1770935	-0.155883789	0	0
1	67423087	2111	35	0	54	0.314285714	2.563271523	5	0.171428571	0	389.133667	-0.163970947	0	0
1	67423088	2111	14	0	54	0.071428571	3.078148365	3	0.642857143	0	381.9853821	-0.168014526	0	0
1	67423282	2111	4	0	3	0	9.444775343	3	0	0	238.5348358	-0.24105072	4.1	-2.195
1	67423283	2111	56	0	627	0.428571429	0.574305594	2	0.089285714	0	231.7519913	-0.290740967	17.16	-6.85
1	67423284	2111	48	0	627	0.604166667	2.062923908	3	0.375	0	221.4486389	-0.319839478	30.52	11.3
1	67423285	2111	49	0	627	0.571428571	4.142301559	3	0.306122449	0	213.9275513	-0.394241333	0.6	0
1	67423286	2111	6	0	51	0.166666667	7.38626194	4	0.166666667	0	208.3806152	-0.520881653	0	0
1	67423481	2111	5	0	18	0.2	2.951553345	3	1	0	72.34638977	-1.543022156	0	0
1	67423482	2111	23	0	18	0.304347826	4.825060844	3	0.695652174	0	68.60028839	-1.583129883	0	0
1	67423483	2111	22	0	20	0.318181818	4.209779263	3	0.227272727	0	57.74510193	-1.713338852	37.845	-8.73
1	67413575	2111	29	2	183	0.517241379	0.932654262	4	0	0	481.1756287	-0.13269043	1.33	1.33
1	67413576	2111	14	3	93	0	1.509691119	5	0.642857143	0	484.2994995	-0.161331177	0	-1.5
1	67413671	2121	42	13	702	0.761904762	0.098900899	4	0.452380952	0	490.2422943	-0.603912354	0	0
1	67413672	2121	54	0	702	0.740740741	0.055839246	3	0.703703704	0	491.3135376	-0.641143799	8.58	0.43
1	67413673	2121	77	1	702	0.688311688	0.220589623	3	0.285714286	0	491.5872192	-0.288513184	3.54	-31.45
1	67413674	2121	66	1	702	0.515151515	0.772224069	3	0.242424242	0	491.8297424	-0.307327271	29.5	4.12
1	67413675	2121	27	3	702	0.481481482	0.654963136	2	0.555555556	0	491.065155	-0.342010498	8.26	1.96
1	67413676	2121	55	0	4248	0.6	0.673431635	3	0.254545455	0	495.5855103	-0.396881104	9.1	1.42
1	67413677	2121	86	0	4248	0.569767442	0.474614814	3	0.197674419	0	498.0270996	-0.426437378	44.59	29.45
1	67413678	2121	99	3	4248	0.939393939	0.192693427	3	0.262626263	0	499.9379883	-0.466156006	0	0
1	67413679	2111	26	5	49	0.076923077	0.387807965	2	0	0	502.6574249	-0.55619812	0	-8.3
1	67413770	2111	52	0	49	0.442307692	0.719478458	2	0.173076923	0	503.6442108	-0.69480896	0	-26.7
1	67413771	2111	8	0	296	0.375	3.423403859	5	0	0	502.9577484	-0.926315308	0	-12.475
1	67413772	2111	26	0	75	0.346153846	3.527842879	5	0.346153846	0	512.05513	-1.333984375	0	0
1	67413773	2111	25	0	75	0.4	2.026003361	3	0.2	0	510.8277588	-1.443603516	0	0
1	67413779	2111	9	0	5	0	5.18105793	3	0	0	464.6977539	-0.108428955	0	0
1	67423070	2111	2	0	35	0	10.64786291	5	0	0	454.385849	-0.103424072	5.39	2.94
1	67423072	2111	4	0	199	0	4.706704855	5	0	0	433.2796478	-0.114227295	0	-0.875
1	67423073	2111	33	0	199	0.454545455	1.692529321	3	0.181818182	0	425.8286133	-0.112365723	0	-5.95
1	67423074	2111	10	0	199	0.4	1.402377069	3	0	0	420.0819092	-0.111984253	0	-3.325
1	67423075	2111	30	6	71	0.233333333	2.303354502	3	0	0	405.7967377	-0.119049072	20.17	19.16
1	67423076	2111	41	0	22	0.195121951	1.950368643	3	0.146341463	0	396.6925659	-0.126831055	0.69	-7.03
1	67423272	2111	7	0	8	0	6.373877525	3	0.142857143	0	238.4302826	-0.22984314	8.2	2.25
1	67423273	2111	88	0	627	0.659090909	1.205109417	3	0.159090909	0	230.3453751	-0.2215271	62.585	9.605
1	67423274	2111	88	0	627	0.772727273	3.284101367	3	0.193181818	0	220.7906189	-0.229789734	21.22	-15.7
1	67423275	2111	38	0	627	0.342105263	6.351617336	3	0.210526316	0	211.2711563	-0.251930237	0	-10.9
1	67423473	2111	3	0	20	0	6.127774715	3	0.666666667	0	54.91812134	-1.685764313	26.1	-5.4
1	67423474	2111	3	0	3	0	3.977511406	3	0	0	47.41307831	-1.794822693	0	0
1	67423475	2111	1	0	1	0	11.16962433	5	0	0	39.92493057	-1.704387665	0	0
1	67413566	2111	33	5	64	0.242424242	0.690454245	4	0.151515152	0	493.447052	-0.177215576	0	-15
1	67413660	2121	4	0	702	0	0.568370625	3	0.25	0	495.7794342	-0.540267944	0	0
1	67413661	2121	83	7	702	0.698795181	0.32061249	3	0.542168675	0	496.9547119	-0.581298828	0	0
1	67413662	2121	95	0	702	0.842105263	0.571174443	3	0.442105263	0	498.9769592	-0.644622803	38.22	17.63
1	67413663	2121	90	5	702	0.744444444	0.462621868	3	0.177777778	0	500.3948364	-0.32875061	2.95	-15.425
1	67413664	2121	25	8	702	0.2	6.170358181	5	0.88	0	499.3645935	-0.293518066	7.08	-11.95
1	67413665	2121	1	1	4248	0	2.919826269	2	1	0	507.0512695	-0.358825684	0	-19.25
1	67413666	2121	39	0	4248	0.358974359	1.265410543	3	0.41025641	0	505.395874	-0.389160156	0	-28.99
1	67413667	2121	75	3	4248	0.52	0.180898249	3	0.333333333	0	508.5400696	-0.420135498	0	-11.25
1	67413668	2121	89	2	4248	0.764044944	0.321406573	3	0.404494382	0	510.2205505	-0.457214356	0	0
1	67413669	2121	38	0	4248	0.657894737	0.475920618	3	0.263157895	0	513.5791016	-0.483673096	0	0
1	67413760	2111	46	0	35	0.304347826	0.446124509	2	0.108695652	0	513.8156128	-0.679962158	0	-20.25
1	67413761	2111	10	0	34	0.3	0.85961169	2	0.4	0	521.1923523	-0.963317871	9.405	9.405
1	67413762	2111	25	0	34	0.28	1.995124579	2	0	0	520.4632568	-1.116333008	0	0
1	67413763	2111	19	0	55	0.210526316	2.315335512	5	0.263157895	0	524.4291992	-1.353637695	0	0
1	67413769	2111	2	0	25	0	4.243519306	3	0	0	461.8011932	-0.088775635	4.4	2.4
1	67423060	2111	35	0	35	0.171428571	4.976836681	5	0.028571429	0	456.9343567	-0.094024658	10.78	5.88
1	67423061	2111	21	0	35	0.238095238	2.335705757	5	0	0	444.7133789	-0.084899902	0	0
1	67423062	2111	35	0	199	0.314285714	2.385356665	5	0.057142857	0	435.6604309	-0.092071533	0	-0.35
1	67423063	2111	29	0	199	0.310344828	3.047389269	5	0.068965517	0	428.8694458	-0.101593018	0	-17.15
1	67423064	2111	57	0	199	0.421052632	1.010624528	4	0.280701754	0	415.2324524	-0.101379395	0	-5.05
1	67423065	2111	68	0	71	0.544117647	0.528330267	3	0.397058824	0	407.5426331	-0.099853516	2.47	0.54
1	67423066	2111	66	0	87	0.318181818	1.64687407	4	0	0	397.499054	-0.103363037	12.25	11.25
1	67423067	2111	2	0	87	0	1.475296199	5	0	0	391.1029205	-0.104812622	8.75	8.75
1	67423262	2111	5	0	10	0	0.624447346	2	0	0	233.1179962	-0.165100098	690.48	-70.97
1	67423263	2111	31	0	627	0.290322581	0.825168252	3	0	0	230.4365387	-0.19229126	1010.07	-142.16
1	67423264	2111	53	0	627	0.547169811	4.241809845	3	0.358490566	0	219.257843	-0.19392395	132.77	-169.79
1	67423265	2111	10	0	22	0	10.86454153	3	0	0	207.4181366	-0.216674805	0	-4.4
1	67423266	2111	7	0	22	0.142857143	14.10907745	5	0	0	202.6154022	-0.210891724	0	-0.6
1	67413556	2111	30	5	64	0.266666667	0.83086133	4	0	0	502.5042267	-0.190811157	0	-0.25
1	67413559	2121	26	0	7213	0.538461539	0.136405759	3	0.153846154	0	506.7272491	-0.43737793	0	0
1	67413650	2121	66	3	7213	0.772727273	0.150911741	3	0.242424242	0	507.3839722	-0.489822388	0	0
1	67413651	2121	34	2	7213	0.088235294	4.668076277	2	0.147058824	0	508.6362915	-0.565689087	0	-2.12
1	67413652	2121	28	1	702	0.214285714	3.053141594	2	0.214285714	0	506.9590607	-0.627487183	5.07	-14.085
1	67413653	2121	35	3	702	0.228571429	3.332907915	3	0.257142857	0	510.3606567	-0.293151856	0	-11.4
1	67413654	2121	10	2	702	0	4.899603128	3	0	0	511.1677704	-0.288024902	0	-4.45
1	67413655	2121	16	2	4248	0.4375	1.408153832	3	0.0625	0	517.1314697	-0.348205566	2.28	-25.97
1	67413656	2121	64	2	4248	0.5	0.149609074	3	0.328125	0	516.6715393	-0.377319336	3.8	-22.81
1	67413657	2121	87	0	4248	0.735632184	0.235423148	4	0.229885058	0	517.1895142	-0.410644531	0	-2.5
1	67413658	2121	34	0	4248	0.558823529	0.233416073	4	0.147058824	0	516.4034119	-0.4453125	0	0
1	67413659	2121	68	0	4248	0.676470588	0.182866626	3	0.205882353	0	521.3314514	-0.485961914	0	-0.2
1	67413750	2111	51	0	467	0.470588235	0.516802728	2	0	0	524.6046143	-0.627563477	4.56	-9.9
1	67413751	2111	36	0	467	0.222222222	0.543493509	2	0.027777778	0	525.949585	-0.795257568	28.5	25.19
1	67413752	2111	35	0	55	0.285714286	1.706608176	5	0.085714286	0	529.3996582	-1.083557129	0.57	0.57
1	67413759	2111	1	0	15	0	10.40960979	5	0	0	461.3295898	-0.076965332	3.3	1.8
1	67423050	2111	14	0	15	0	6.20827198	5	0.142857143	0	454.8486023	-0.077346802	5.28	2.88
1	67423051	2111	1	0	4	0	2.714829445	5	0	0	450.3620911	-0.078796387	3.3	1.8
1	67423053	2111	8	0	75	0.125	3.705269575	3	0.5	0	421.7267151	-0.072341919	0	-12.15
1	67423054	2111	61	0	75	0.459016393	0.394442856	3	0.180327869	0	417.1534424	-0.075134277	0	-23.7
1	67423055	2111	47	0	17	0.191489362	2.406592369	3	0.319148936	0	406.2622375	-0.077362061	0	-15.05
1	67423056	2111	12	0	87	0.25	2.411031604	5	0	0	396.0060577	-0.088241577	6.5	6.375
1	67423150	2111	1	0	1	0	16.76824951	5	1	0	360.5135193	-0.092926025	0	0
1	67423250	2111	19	0	403	0.157894737	4.177495956	2	0	0	255.431015	-0.10723877	0	-0.35
1	67423251	2111	41	0	403	0.341463415	1.204710603	2	0.146341463	0	245.4893036	-0.117919922	0	-22.05
1	67423252	2111	75	0	403	0.546666667	0.76858151	2	0.093333333	0	236.4339294	-0.131210327	0.91	-22.05
1	67423253	2111	71	0	403	0.549295775	1.372684121	3	0.098591549	0	225.7432098	-0.133743286	22.72	-36.35
1	67423254	2111	70	0	627	0.628571429	2.22895813	2	0.3	0	216.1631241	-0.140457153	89.46	51.205
1	67423255	2111	5	0	627	0	14.19555092	5	0.6	0	210.8672638	-0.135101318	39.76	32.76
1	67423455	2111	3	0	2	0	7.637248516	5	0	0	24.73863411	-1.548082352	14.3	-0.09
1	67423456	2111	7	0	10	0	2.941830635	5	0	0	18.11077118	-1.321846008	20.28	-11.42
1	67413546	2111	2	0	64	0	1.116490901	4	0	0	509.0660553	-0.20425415	0	0
1	67413547	2111	16	16	13	0.0625	0.746819228	5	0.125	0	513.2653198	-0.233276367	0	0
1	67413549	2121	10	0	7213	0.3	0.130409099	3	0.3	0	516.8817444	-0.438781738	0	-0.875
1	67413640	2121	81	1	7213	0.777777778	0.277897924	4	0.567901235	0	516.3816528	-0.477172852	0	-1.75
1	67413641	2121	58	3	7213	0.396551724	4.291995764	2	0.396551724	0	516.1177063	-0.546813965	0	-12.625
1	67413642	2121	4	0	1.5	0	13.49268055	5	1	0	518.6860657	-0.654388428	0	-4.55
1	67413643	2121	21	1	702	0.142857143	4.125640392	3	0.428571429	0	518.8651123	-0.461181641	0	-1.6
1	67413644	2121	1	0	1	0	8.613178253	5	1	0	526.6593018	-0.296081543	0	-1.75
1	67413645	2121	44	10	4248	0.477272727	0.670869589	3	0.090909091	0	524.6856079	-0.339630127	9.88	-11.745
1	67413646	2121	91	2	4248	0.714285714	0.293758363	3	0.285714286	0	525.1218872	-0.367431641	37.24	29.81
1	67413647	2121	90	13	4248	0.777777778	0.169839829	4	0.422222222	0	527.4708557	-0.403533936	0.76	0
1	67413648	2121	10	0	4248	0.1	0.257081047	4	0	0	533.6037903	-0.444366455	0	-2
1	67413649	2121	84	4	4248	0.642857143	0.425401226	3	0.273809524	0	531.2993469	-0.476623535	0	-3.025
1	67413740	2111	39	0	467	0.256410256	0.49298054	2	0	0	532.6096191	-0.591369629	0	-7.4
1	67413741	2111	50	0	467	0.46	0.425969586	4	0.12	0	535.042511	-0.706787109	8.265	4.035
1	67413742	2111	1	0	10	0	2.439369679	4	0	0	538.237854	-0.030639648	8.58	3.08
1	67423043	2111	24	0	126	0.333333333	0.424721777	4	0.291666667	0	422.3629913	-0.043548584	0	0
1	67423044	2111	39	0	75	0.461538462	0.346322835	4	0.076923077	0	416.3892517	-0.051757813	0	-0.45
1	67423045	2111	9	0	17	0	4.189958096	3	0	0	407.7070007	-0.060089111	0	-8.7
1	67423046	2111	25	0	12	0.04	5.426931381	5	0.28	0	395.6121826	-0.049713135	0	0
1	67423147	2111	11	0	320	0	8.197368622	5	0	0	281.7108459	-0.065673828	0	-5.25
1	67423148	2111	46	0	320	0.152173913	8.127104521	2	0.391304348	0	275.0063477	-0.074478149	1.28	-12.235
1	67423149	2111	46	0	320	0.239130435	5.395385742	3	0.304347826	0	266.6430206	-0.073242188	66.56	61.39
1	67423240	2111	35	0	403	0.085714286	4.268797875	2	0.371428571	0	254.6369934	-0.087890625	0	0
1	67423241	2111	33	0	403	0.212121212	3.397667646	3	0.272727273	0	246.7326508	-0.093338013	0	-5.6
1	67423242	2111	46	0	403	0.369565217	3.584370136	3	0.369565217	0	235.8929825	-0.096122742	0	-12.975
1	67423243	2111	55	0	403	0.454545455	3.613099098	3	0.036363636	0	226.715683	-0.099075317	0	-20.7
1	67423244	2111	76	0	627	0.736842105	1.27930671	2	0.25	0	214.7987366	-0.097640991	0.71	-0.3
1	67423245	2111	14	0	12	0.071428571	12.87656736	2	0	0	207.2257156	-0.108314514	0.71	0.585
1	67423446	2111	18	0	14	0	2.587435126	3	0.055555556	0	10.02493763	-1.238833904	65.75	3.65
1	67413537	2111	1	1	4	0	0.877280653	4	1	0	518.7562256	-0.231262207	0	0
1	67413538	2121	5	0	5	0	0.303811103	3	0	0	526.3021851	-0.296875	0	0
1	67413539	2121	38	1	7213	0.631578947	0.133138351	3	0.368421053	0	525.8322144	-0.423065186	0	-3.665
1	67413630	2121	99	0	7213	0.96969697	0.352937937	3	0.292929293	0	525.989563	-0.474792481	0	-11.03
1	67413631	2121	51	9	7213	0.549019608	4.774203301	2	0.294117647	0	527.2741089	-0.532653809	0	-4.25
1	67413634	2121	23	4	4248	0.217391304	5.808934212	3	0.043478261	0	530.0717163	-0.294494629	0	-0.35
1	67413635	2121	23	4	4248	0.217391304	2.276732683	3	0.391304348	0	530.3771973	-0.33605957	0	-4.2
1	67413636	2121	79	6	4248	0.70886076	0.442694515	3	0.316455696	0	534.7990112	-0.361755371	7.28	-4.92
1	67413637	2121	96	0	4248	0.822916667	0.177311659	3	0.395833333	0	537.1694031	-0.396881104	0	-12.2
1	67413638	2121	47	0	4248	0.659574468	0.267256588	4	0.765957447	0	540.0490723	-0.44128418	0	-10.8
1	67413639	2121	86	1	4248	0.697674419	0.751161039	3	0.38372093	0	541.468811	-0.466400147	0	-26.15
1	67413730	2111	36	0	467	0.361111111	0.419702902	4	0.055555556	0	544.6144104	-0.545959473	15.99	4.275
1	67413731	2111	80	0	467	0.7125	0.321670979	4	0.2	0.35	543.5236816	-0.021179199	39	15.035
1	67413732	2111	34	0	467	0.176470588	0.862834394	3	0.088235294	0.029411765	536.0527039	-0.015899658	4.29	1.54
1	67413733	2111	3	0	467	0	1.300275445	3	0	0	529.0463257	-0.016052246	0	0
1	67423030	2111	9	0	118	0	4.842792511	3	0	0	459.0697021	-0.01852417	0	0
1	67423032	2111	29	0	161	0.137931035	1.19190526	3	0.137931035	0	434.1152039	-0.026428223	0	0
1	67423033	2111	61	0	126	0.655737705	0.449077129	4	0.180327869	0	423.0756531	-0.024871826	0	0
1	67423034	2111	44	2	443	0.318181818	0.781929046	4	0.113636364	0	415.087326	-0.023010254	0	0
1	67423035	2111	28	0	22	0.107142857	5.74739027	5	0.357142857	0	405.1635437	-0.02835083	0	0
1	67423036	2111	8	0	16	0	5.97519207	5	0	0	397.197052	-0.0365448	0	0
1	67423137	2111	9	0	320	0	9.747071266	5	0.555555556	0	282.2994995	-0.051696777	0	-1.25
1	67423138	2111	21	0	320	0.571428571	1.331045628	3	0.095238095	0	271.1494141	-0.03503418	0	-23
1	67423139	2111	53	0	320	0.566037736	1.169406891	2	0.283018868	0	267.1516418	-0.043029785	1.28	-30.6
1	67423230	2111	11	0	320	0.363636364	9.824171066	5	0.272727273	0	258.0949402	-0.029174805	0	-11.7
1	67423231	2111	13	0	403	0.153846154	6.435688496	3	0	0	241.1327362	-0.035385132	16.08	14.28
1	67423232	2111	41	0	403	0.43902439	4.667607307	3	0.097560976	0	233.362381	-0.05380249	36.18	32.28
1	67423233	2111	3	0	403	0.333333333	2.33011651	3	0	0	229.4275513	-0.0675354	13.4	5.15
1	67423234	2111	66	0	627	0.515151515	1.978013217	2	0.318181818	0	214.1693192	-0.053787231	0	-15.15
1	67423436	2111	14	0	4	0	1.791965783	3	0	0	1	-1.162277699	832.75	108.2
1	67413528	2121	36	1	239	0.472222222	0.217316717	4	0	0	534.6134033	-0.323150635	0	0
1	67413529	2121	28	8	7213	0.571428571	0.234108917	4	0.535714286	0	534.6835632	-0.419128418	10.66	3.32
1	67413620	2121	93	1	7213	0.795698925	0.318156391	3	0.225806452	0	536.1464233	-0.468688965	25.48	7.77
1	67413621	2121	53	4	7213	0.471698113	5.110897541	2	0.339622642	0	536.7168579	-0.523742676	6.24	0.22
1	67413626	2121	58	4	4248	0.517241379	1.044606566	3	0.413793103	0	546.5862122	-0.36050415	25.48	10.815
1	67413627	2121	95	0	4248	0.831578947	0.217252255	3	0.315789474	0	546.9707642	-0.389404297	0.52	-12.3
1	67413628	2121	73	0	4248	0.726027397	0.163785473	3	0.452054795	0	550.0272827	-0.426940918	0	-19.2
1	67413629	2121	99	0	4248	0.96969697	0.314477325	4	0.202020202	0	550.9065552	-0.458679199	0	-19.2
1	67413720	2111	41	0	467	0.585365854	0.255106449	4	0	0	551	-0.004516602	26.55	20.01
1	67413721	2111	89	0	467	0.853932584	0.243540794	4	0.123595506	0.123595506	545.0009155	-0.003662109	10.03	4.2
1	67413722	2111	43	0	467	0.465116279	0.406428278	4	0.325581395	0.023255814	537.0037231	-0.002807617	0	-0.2
1	67413724	2111	13	0	15	0	4.413610458	5	0.076923077	0	515	-0.000976563	0	0
1	67413725	2111	1	0	11	0	13.47750568	5	1	0	509	-0.003936768	0	0
1	67413729	2111	4	0	6	0	8.319731474	5	0	0	466.5	-0.00428772	0	0
1	67423020	2111	17	0	118	0.058823529	6.581238747	3	0.117647059	0	457.004364	-0.003295898	0	0
1	67423022	2111	38	2	161	0.236842105	1.93886596	3	0.184210526	0	432.0144653	-0.004638672	22.065	10.78
1	67423023	2111	52	3	143.5	0.461538462	0.548333675	3	0.019230769	0	424	-0.003555298	4.305	2.21
1	67423024	2111	85	8	443	0.647058824	0.911594689	4	0.105882353	0	415	-0.003601074	0	0
1	67423025	2111	33	0	443	0.181818182	1.860374451	3	0.121212121	0	407	-0.001220703	0	0
1	67423126	2111	1	0	368	0	5.799088478	3	1	0	290	-0.001708984	6.38	-3.22
1	67423127	2111	13	0	368	0.230769231	7.476149082	2	0.230769231	0	286	-0.00692749	13.92	-4.36
1	67423128	2111	45	0	320	0.311111111	1.503371477	2	0.022222222	0	272.0294189	-0.001831055	4.8	-42.75
1	67423129	2111	68	0	320	0.544117647	4.801781893	3	0.147058824	0	266	-0.005722046	0	-11.375
1	67423220	2111	9	0	320	0.444444444	9.762452126	5	0.666666667	0	258.0484314	-0.017425537	0	-4.55
1	67423221	2111	17	0	9	0	7.639424324	3	0.529411765	0	243	-0.006164551	0	-15.4
1	67423222	2111	31	0	55	0.225806452	8.479055405	3	0.129032258	0	233	-0.002151489	0	-14.7
1	67423224	2111	31	0	28	0.387096774	2.609637737	3	0.032258065	0	214	-0.006988525	0	-0.75
1	67423225	2111	2	0	2	0	7.953940868	3	0	0	208.0300446	-0.019226074	0	-1.95
1	67423425	2111	2	0	2	0	3.60484457	3	0	0	0	-0.5	1467.88	128.43
1	67423426	2111	24	0	15	0	1.433498919	3	0	0	0	0	2362.77	267.05
1	67423427	2111	1	0	1	0	43.83189011	5	0	0	0	-1	710.13	-12.67
1	67413518	2121	38	1	239	0.578947368	0.208670363	3	0.105263158	0	543.743042	-0.333129883	0	0
1	67413519	2121	35	9	7213	0.428571429	0.227048233	4	0.342857143	0	545.7783203	-0.40814209	4.56	0.02
1	67413610	2121	93	0	7213	0.795698925	0.782748818	3	0.11827957	0	545.7655029	-0.457092285	2.6	-8.74
1	67413611	2121	75	3	7213	0.626666667	2.587264299	3	0.333333333	0	547.366394	-0.52142334	0	-30.5
1	67413612	2121	10	7	7	0	7.071052074	5	0.8	0	552.7472229	-0.589477539	0	-1.8
1	67413615	2121	9	3	4248	0	6.988464832	2	0.555555556	0	551.9003296	-0.325256348	1.04	0.54
1	67413616	2121	45	2	4248	0.511111111	0.839924812	3	0.511111111	0	555.0819702	-0.356811523	0.52	-1.05
1	67413617	2121	58	4	4248	0.534482759	0.786620706	3	0.103448276	0	555.0162048	-0.387695313	0	-9.525
1	67413618	2121	71	11	4248	0.563380282	0.905570209	3	0.436619718	0	557.7741699	-0.419799805	0	-3
1	67413619	2121	86	11	4248	0.73255814	0.578540593	3	0.162790698	0	560.0808105	-0.442382813	0	-5.6
1	67413710	2111	46	0	467	0.652173913	0.48061578	3	0.086956522	0	553.0185242	-0.025115967	0.295	-16.025
1	67413711	2111	63	0	467	0.492063492	0.462453216	2	0.301587302	0	546.0009155	-0.021850586	0.59	-16.65
1	67413712	2111	59	0	69	0.406779661	0.425460786	2	0.440677966	0	534.0936279	-0.022460938	0	-11.6
1	67413713	2111	14	0	36	0	1.504390299	3	0.071428571	0	522.5956726	-0.041717529	0	0
1	67413714	2111	26	0	15	0.076923077	4.797481298	5	0.461538462	0	517.0178833	-0.019500732	0	0
1	67413719	2111	7	0	6	0	9.332513809	5	0	0	462.0043335	-0.012969971	0	-1.8
1	67423010	2111	47	0	118	0.29787234	2.6493783	3	0.234042553	0	454.0099182	-0.030761719	0.19	-7.35
1	67423011	2111	8	0	139.5	0	6.067564726	5	1	0	441.0368347	-0.034057617	0	-6.08
1	67423012	2111	72	0	161	0.5	0.872878254	3	0.111111111	0	434.0748901	-0.027816773	4.08	-12.455
1	67423013	2111	58	1	443	0.431034483	1.146677196	3	0.103448276	0	423.1069641	-0.033279419	27.54	11.77
1	67423014	2111	48	0	443	0.229166667	4.794058561	5	0.229166667	0	415.0602264	-0.024002075	0.51	0.03
1	67423015	2111	7	2	443	0	3.559343815	5	0.285714286	0	408.0600586	-0.034301758	0	0
1	67423116	2111	10	0	3	0	6.007848501	2	0	0	292.0291138	-0.033935547	9.86	9.69
1	67423117	2111	72	0	368	0.402777778	3.209846258	3	0.055555556	0	284.0457764	-0.042617798	33.06	27.25
1	67423118	2111	61	0	368	0.278688525	3.358388186	2	0.131147541	0	275.0454407	-0.043792725	32.88	15
1	67423119	2111	8	0	320	0.25	7.831459522	3	1	0	268.0121307	-0.022323608	11.4	-2.725
1	67423212	2111	23	0	55	0.260869565	7.298524857	3	0	0	231.0541077	-0.043289185	0	-1.8
1	67423213	2111	1	0	55	0	10.38679028	3	0	0	229.1396942	-0.078536987	0	0
1	67423214	2111	31	0	243	0.290322581	3.985546589	2	0.064516129	0	212.0094299	-0.074707031	0	-6.8
1	67423215	2111	11	0	243	0.181818182	5.583887577	3	0.272727273	0	209.0597992	-0.086044312	0	-11.15
1	67423413	2111	2	0	44	0	2.388718724	5	1	0	22.14619637	-0.928419113	4.94	2.99
1	67423414	2111	1	0	44	0	0.547436059	3	0	0	21.47091103	-1.001293182	7.6	4.6
1	67423416	2111	22	0	7	0	2.720935226	3	0.090909091	0	1	-1.509882391	871.43	-131.16
1	67413508	2111	18	0	239	0.444444444	0.26393465	3	0.222222222	0	552.794281	-0.336608887	18.24	11.04
1	67413509	2121	33	0	239	0.575757576	0.359983355	3	0.151515152	0	553.9973145	-0.354309082	31.16	17.02
1	67413600	2121	72	1	7213	0.625	0.187152028	3	0.388888889	0	555.640625	-0.453186035	5.15	-23.69
1	67413601	2121	79	1	7213	0.810126582	2.449338675	2	0.291139241	0	556.5473633	-0.513671875	0	-7.82
1	67413602	2121	2	1	3610	0	11.63275766	2	1	0	556.4986877	-0.574798584	0	0
1	67413606	2121	9	0	4248	0.222222222	2.240971804	3	0.666666667	0	561.616394	-0.353088379	0	-0.75
1	67413607	2121	31	3	4248	0.35483871	1.592136979	3	0.193548387	0	567.5650024	-0.384765625	0	-2.7
1	67413608	2121	12	5	4248	0	7.512067318	5	1	0	568.3135071	-0.397338867	0	-1.35
1	67413609	2121	53	2	4248	0.603773585	0.819949448	3	0.547169811	0	563.1740112	-0.057006836	0	-10.5
1	67413700	2121	85	0	4248	0.541176471	0.273493856	3	0.223529412	0	555.2305908	-0.060852051	0	-2.76
1	67413701	2121	54	0	4248	0.62962963	0.211595349	3	0.018518519	0	545.2205811	-0.067993164	28.08	1.96
1	67413702	2111	51	0	4248	0.568627451	0.524901748	3	0.058823529	0	535.1130981	-0.070617676	1.23	0.04
1	67413703	2111	20	0	36	0.1	2.968382955	3	0.05	0	525.21521	-0.053222656	0	0
1	67413709	2111	3	0	34	0	1.457941175	3	0	0	460.3922119	-0.086883545	4.56	3.36
1	67423000	2111	56	3	118	0.214285714	1.336727679	3	0.142857143	0	454.2009583	-0.075256348	10.26	6.26
1	67423001	2111	18	2	10	0.166666667	1.593884826	3	0	0	443.8139648	-0.089904785	33.895	-6.58
1	67423002	2111	78	0	184	0.666666667	0.712478876	4	0.051282051	0	434.3138275	-0.078735352	5.61	-22.55
1	67423003	2111	72	0	184	0.597222222	2.600876927	4	0.263888889	0	426.1554871	-0.072967529	5.61	-3.61
1	67423004	2111	78	2	443	0.564102564	2.917198062	3	0.17948718	0	415.1885071	-0.08215332	0	-22.05
1	67423005	2111	49	4	443	0.408163265	4.517909527	3	0.510204082	0	406.3557434	-0.078948975	0	-3.6
1	67423106	2111	11	0	9	0.090909091	14.29588318	5	0.545454546	0	291.6196289	-0.116241455	0	-7
1	67423107	2111	72	0	368	0.444444444	3.806100845	2	0.125	0	284.6691132	-0.119293213	0	-9.76
1	67423108	2111	51	0	368	0.607843137	1.997995734	2	0.156862745	0	276.7236938	-0.116577148	0.6	-0.2
1	67423204	2111	29	0	243	0.24137931	3.34760356	3	0.344827586	0	211.7663879	-0.151229858	0	-13.5
1	67423205	2111	15	0	243	0.2	5.136201859	2	0	0	208.6935577	-0.153396606	0	-8.35
1	67423403	2111	3	0	44	0	11.75053597	3	1	0	25	-1.211536408	12.16	7.36
1	67423404	2111	39	0	44	0.307692308	1.955738664	3	0.230769231	0	21.95449829	-1.377182007	21.66	13.11
1	67423405	2111	56	0	211	0.339285714	4.133040428	3	0.303571429	0	13.52754736	-2.103609085	28.425	21.445
1	67423406	2111	68	0	211	0.529411765	1.864908159	3	0.014705882	0	8.395107269	-2.236067772	80.395	1.17
1	67423407	2111	7	0	211	0.142857143	2.213257313	3	0	0	11.18033981	-3.442070961	28.32	0.7
1	67412598	2111	11	0	239	0.272727273	0.385896355	3	0.545454546	0	561.6484375	-0.327514648	3.8	2.3
1	67412599	2121	30	0	239	0.466666667	0.478954136	3	0	0	564.4189758	-0.349609375	0.38	0.18
1	67412690	2121	66	5	7213	0.681818182	0.337186024	3	0.121212121	0	566.0313416	-0.452972412	27.56	5.835
1	67412691	2121	77	3	7213	0.623376623	2.047940254	2	0.688311688	0	566.8553467	-0.50402832	2.65	0
1	67412692	2121	6	3	7213	0	6.709423065	2	1	0	566.6874695	-0.551330566	0	0
1	67412695	2121	18	9	4248	0.222222222	8.951976299	5	0.444444444	0	572.8773804	-0.312988281	8.19	-0.26
1	67412696	2121	72	2	4248	0.486111111	1.68977648	3	0.222222222	0	574.9865112	-0.335845947	19.5	17.3
1	67412697	2121	21	3	4248	0.190476191	5.118600845	2	0.047619048	0	573.6906738	-0.362670898	5.46	-12.04
1	67412698	2121	22	4	4248	0.272727273	1.416417062	2	0.5	0	573.1852417	-0.101196289	0	0
1	67412699	2121	52	5	4248	0.365384615	1.399239957	2	0.25	0	565.5988159	-0.088806152	0	-1.2
1	67412790	2121	88	2	4248	0.75	0.492852286	3	0.488636364	0	554.7850952	-0.093658447	0	0
1	67412791	2121	96	10	4248	0.895833333	0.225968525	4	0.510416667	0	544.7462463	-0.098327637	0	0
1	67412792	2121	89	5	4248	0.831460674	0.366938263	4	0.179775281	0	535.5380249	-0.097045898	1.62	0.12
1	67412793	2121	29	0	39	0.172413793	0.374681681	2	0.206896552	0	526.7988281	-0.107116699	25.83	6.93
1	67412794	2111	8	7	2	0	6.727791309	5	0.125	0	515.0366211	-0.096862793	1.255	-10.445
1	67412795	2111	10	3	7	0	2.414383531	4	0.4	0	508.2728577	-0.118011475	13.65	-26.975
1	67412796	2111	1	0	1932	0	0.836922646	5	0	0	498.9028015	-0.124237061	23.78	4.33
1	67412797	2111	10	4	135	0.1	4.446391821	3	0	0	487.4241028	-0.127182007	3.35	2.1
1	67412798	2111	17	1	1734	0.235294118	0.457455963	2	0.058823529	0	472.8900452	-0.126068115	0	-0.7
1	67412799	2111	33	3	1734	0.242424242	0.98471117	3	0.333333333	0	467.6687012	-0.111877441	0	0
1	67422090	2111	64	7	232	0.578125	0.888550103	4	0.21875	0	454.5596619	-0.123245239	8.7	0.595
1	67422091	2111	63	0	232	0.46031746	0.4040896	3	0.031746032	0	444.4963379	-0.125305176	84.5	-19.46
1	67422092	2111	56	1	184	0.321428571	0.744689524	5	0.089285714	0	433.9371948	-0.118927002	177	-58.685
1	67422093	2111	24	6	25	0.166666667	3.374193192	3	0.083333333	0	424.2420959	-0.117584229	0	-0.225
1	67422094	2111	37	5	9	0.189189189	3.763691664	3	0.216216216	0	414.0881653	-0.121734619	0	-2.25
1	67422095	2111	15	10	443	0.2	7.599658489	3	0.266666667	0	407.7070007	-0.117462158	0	-1.35
1	67422196	2111	26	0	368	0.230769231	3.511919856	3	0	0	293.292511	-0.185089111	0	-66.6
1	67422197	2111	57	0	368	0.438596491	1.658921838	2	0.052631579	0	286.1835022	-0.18045044	0	-6.4
1	67422198	2111	13	0	368	0.461538462	6.806447506	2	0.307692308	0	279.2131653	-0.165496826	0	-1
1	67422294	2111	20	0	243	0.2	3.461478472	3	0	0	212.5358658	-0.262420654	13.5	6.35
1	67422295	2111	41	0	243	0.414634146	3.988969564	3	0.024390244	0	208.3866577	-0.276168823	42.6	22.65
1	67422296	2111	6	0	243	0	12.15578508	3	0.833333333	0	197.7885284	-0.310119629	5.8	-4.05
1	67422495	2111	21	0	211	0.380952381	4.53233099	3	0.523809524	0	17.20465088	-2.216367722	11.72	6.18
1	67422496	2111	66	0	211	0.5	2.83877945	3	0.287878788	0	19.01314926	-2.396593094	0	-0.25
1	67422497	2111	12	0	211	0	1.801944375	3	0.166666667	0	15.66778135	-3.42440033	3.54	0.09
1	67412589	2121	36	0	239	0.388888889	0.659629852	2	0.166666667	0	575.6325073	-0.359954834	4.185	-3.08
1	67412680	2121	56	0	7213	0.821428571	0.577277154	3	0.642857143	0	575.5140991	-0.448944092	4.24	-13.41
1	67412681	2121	97	3	7213	0.896907217	1.421393633	2	0.268041237	0	576.8959961	-0.502075195	1.59	-15.93
1	67412682	2121	37	5	7213	0.243243243	6.486620903	2	0.864864865	0	578.8376465	-0.552185059	0	-5.47
1	67412684	2121	4	0	2	0	5.419526339	2	0	0	581.0337524	-0.278076172	0	-13.025
1	67412685	2121	34	5	4248	0.147058824	2.758862257	2	0.058823529	0	584.9901733	-0.300750732	0	-19.6
1	67412686	2121	69	2	4248	0.594202899	1.579975605	2	0.31884058	0	584.2773438	-0.329345703	0.39	0
1	67412687	2121	1	1	1	0	7.089691639	5	1	0	581.0550537	-0.123901367	0	-0.35
1	67412688	2121	10	1	4248	0	4.187568665	2	0.6	0	577.9147949	-0.114685059	0	-1.4
1	67412689	2121	9	0	5	0	6.46905756	2	0.888888889	0	568.0792236	-0.119506836	0	0
1	67412780	2121	52	1	4248	0.596153846	0.85677582	3	0.403846154	0.288461539	553.6578064	-0.12979126	0	0
1	67412781	2121	97	6	4248	0.917525773	0.248809964	4	0.670103093	0.144329897	545.3961792	-0.134460449	0	0
1	67412782	2121	83	2	4248	0.674698795	0.247747049	4	0.301204819	0.072289157	536.2098389	-0.137512207	0	0
1	67412783	2111	48	0	4248	0.375	0.436095864	2	0.208333333	0.104166667	525.486908	-0.14831543	38.945	18.41
1	67412784	2111	39	14	25	0.256410256	0.854059458	2	0.17948718	0	515.2591553	-0.147460938	24.5	-38.19
1	67412785	2121	73	11	1932	0.643835616	0.507685721	3	0.438356164	0	506.2114258	-0.145568848	39.9	17.02
1	67412786	2111	67	7	135	0.52238806	1.211485386	4	0.179104478	0	495.2383118	-0.149078369	37.57	23.18
1	67412787	2111	62	3	135	0.596774194	1.071236968	2	0.290322581	0	487.1534576	-0.144393921	5.025	0.42
1	67412788	2121	63	3	1734	0.555555556	0.536512435	2	0.301587302	0.047619048	475.1473389	-0.156951904	0.75	0
1	67412789	2121	46	2	1734	0.630434783	1.253057182	3	0.326086957	0	468.2002716	-0.157791138	0	-19.075
1	67422080	2111	71	5	232	0.61971831	0.675640822	4	0.169014085	0	454.5085144	-0.157409668	13.11	7.51
1	67422081	2121	73	3	90	0.643835616	0.886256933	2	0.136986301	0	446.1490784	-0.162353516	5.98	-8.35
1	67422082	2111	42	4	90	0.5	0.818448454	2	0.547619048	0	438.2071381	-0.159851074	22.72	-10.625
1	67422083	2111	1	0	1	0	7.048910618	5	1	0	428.2732849	-0.158752441	10.62	-3.48
1	67422084	2111	5	0	6	0	4.525547028	5	0	0	418.1506958	-0.158172607	0	0
1	67422186	2111	24	0	7	0	2.870981813	2	0.041666667	0	294.7346191	-0.246810913	0	-9.6
1	67422187	2111	4	0	368	0	0.356160134	2	0	0	290.7111816	-0.223876953	0	-13.2
1	67422284	2111	7	0	4	0.142857143	2.620187759	2	0.857142857	0	213.5649719	-0.307617188	18.6	14.75
1	67422285	2111	39	0	243	0.307692308	3.341059208	3	0.051282051	0	208.3194733	-0.330368042	41.6	36.05
1	67422286	2111	59	0	243	0.610169492	2.73409152	3	0.338983051	0	196.62146	-0.35508728	0	-13.5
1	67422287	2111	13	0	243	0.384615385	3.932828903	3	0.230769231	0	191.8019867	-0.376144409	0	-7.8
1	67422485	2111	1	0	211	0	5.805374146	5	1	0	24.51530075	-2.168027878	0	-5
1	67422486	2111	35	0	51	0.371428571	4.599950314	3	0.514285714	0.028571429	25.07987213	-2.913208008	0	-12.25
1	67422487	2111	22	2	19	0.272727273	2.209617019	3	0.181818182	0	27.55884743	-3.303860664	0	-3.75
1	67412579	2121	31	0	239	0.387096774	0.487452447	2	0.193548387	0	583.4123535	-0.370849609	58.59	22.6
1	67412670	2121	29	0	7213	0.586206897	0.651603043	3	0.862068966	0	584.5143433	-0.447692871	22.26	-8.85
1	67412671	2121	95	4	7213	0.768421053	1.104432225	2	0.263157895	0	586.723938	-0.494445801	54.62	10.08
1	67412672	2121	50	17	7213	0.4	5.937525749	2	0.66	0	587.4048767	-0.548065186	16.51	0.09
1	67412673	2121	5	1	1	0	7.208115578	2	1	0	589.7542114	-0.616882324	0	-0.45
1	67412675	2121	37	0	4248	0.702702703	2.96903038	3	0.243243243	0	593.2663574	-0.301635742	0	0
1	67412676	2121	56	1	4248	0.535714286	3.769594193	2	0.571428571	0	593.4125977	-0.317016602	0	0
1	67412679	2121	18	3	4248	0.166666667	2.788113952	3	0.222222222	0	562.9240723	-0.168762207	6.72	-10.2
1	67412770	2121	46	6	4248	0.326086957	2.053618312	3	0.217391304	0	555.5524292	-0.162628174	14.56	1.23
1	67412771	2121	89	0	4248	0.764044944	0.136524588	4	0.382022472	0.179775281	545.8580322	-0.16973877	0	0
1	67412772	2121	100	0	4248	0.99	0.228364855	4	0.6	0	536.4522095	-0.173339844	0.59	0
1	67412773	2121	93	2	4248	0.860215054	0.51117307	3	0.11827957	0	526.8405762	-0.177307129	70.25	-3.99
1	67412774	2121	38	6	1932	0.078947368	0.623099119	3	0.052631579	0	515.0140686	-0.178771973	67.385	-90.64
1	67412775	2121	73	12	1932	0.671232877	0.503020704	3	0.246575343	0	507.6583557	-0.180358887	18.14	-31.9
1	67412776	2121	32	11	1734	0.40625	1.312349558	2	0.40625	0	493.4891052	-0.18876648	0.335	-7.38
1	67412777	2121	84	5	1734	0.642857143	0.70114854	2	0.273809524	0	486.4241943	-0.19392395	0.75	-27
1	67412778	2121	76	8	1734	0.473684211	2.193857789	2	0.25	0	476.1790619	-0.195907593	36.75	14.275
1	67412779	2121	71	0	1734	0.605633803	1.203442335	2	0.098591549	0	468.0726318	-0.202423096	5.25	-22.6
1	67422070	2121	62	4	232	0.451612903	0.712889075	2	0.161290323	0	457.1711884	-0.203155518	3.955	-5.035
1	67422071	2121	24	1	46	0	0.857669443	5	0.125	0	445.8791962	-0.210769653	0	-0.075
1	67422072	2122	32	0	46	0.5625	1.559736788	5	0.03125	0	440.1550903	-0.204650879	0	0
1	67422073	2122	18	0	247	0.5	2.513587654	4	0	0	424.8935089	-0.235595703	0.81	-5.905
1	67422074	2122	15	0	247	0.266666667	2.763908625	4	0	0	417.0083923	-0.242797852	7.02	-2.42
1	67422075	2122	10	0	247	0	7.763540745	5	0	0	409.8798523	-0.24118042	1.08	-0.32
1	67422176	2111	62	0	155	0.5	2.791560054	2	0	0	297.0984802	-0.321731567	0	-18.2
1	67422177	2111	2	0	78.5	0	7.46971941	3	0	0	291.6931305	-0.301483154	0	-8.75
1	67422274	2111	2	0	12	0	7.516076803	3	1	0	214.061882	-0.396713257	10.4	10.4
1	67422275	2111	17	0	27	0.058823529	5.703877449	3	0	0	211.9811249	-0.433853149	6.24	6.04
1	67422475	2111	1	0	1	0	10.00864506	5	1	0	39.05124664	-2.385452271	0.68	0.43
1	67422476	2111	43	0	304	0.186046512	6.118405819	3	0.395348837	0.139534884	38.05259705	-2.944488525	0	0
1	67422477	2111	2	0	304	0	0.168352917	3	0	1	42.07729912	-3.149877548	0	0
1	67422478	2111	1	0	1	0	2.108000755	4	0	0	39.82461548	-3.591972351	0	0
1	67412569	2121	2	0	3	0	0.334846035	2	0	0	592.0601807	-0.384979248	622.725	-160.5
1	67412660	2121	31	5	7213	0.161290323	0.460397542	3	0.35483871	0	595.5577393	-0.440246582	191.88	34.56
1	67412661	2121	90	1	7213	0.755555556	0.227179945	2	0.155555556	0	596.9434814	-0.484100342	30.85	2.765
1	67412662	2121	51	2	7213	0.31372549	2.132694244	2	0.333333333	0	598.9699707	-0.545837402	28.46	22.8
1	67412663	2121	32	1	7213	0.375	1.574009419	2	0.0625	0	601.6938782	-0.609741211	0.54	0.015
1	67412664	2121	9	2	7213	0.111111111	8.443302155	3	0.444444444	0	603.6820068	-0.649047852	0	-3.75
1	67412665	2121	37	0	4248	0.486486487	3.623022318	2	0.135135135	0	602.3163452	-0.295410156	0	0
1	67412666	2121	28	0	4248	0.678571429	2.847018004	2	0.75	0	599.3041687	-0.183929443	0	0
1	67412669	2121	7	7	4248	0	0.968202412	3	0.428571429	0	567.3878784	-0.186767578	0	-6.5
1	67412760	2121	33	4	4248	0.393939394	1.351835609	3	0.545454546	0.03030303	555.2512817	-0.213317871	0	0
1	67412761	2121	93	34	4248	0.870967742	0.429648936	4	0.430107527	0.11827957	546.9780884	-0.205932617	0	0
1	67412762	2121	100	45	4248	0.98	0.254624248	4	0.77	0	537.3927917	-0.210235596	0	-0.21
1	67412763	2121	77	10	4248	0.636363636	0.354468107	3	0.181818182	0	528.1940918	-0.212524414	1.18	-2.1
1	67412764	2121	69	5	1932	0.652173913	0.610482395	3	0.086956522	0	518.5142212	-0.216674805	1.43	-3.3
1	67412765	2121	35	2	1932	0.371428571	1.227241159	3	0.4	0	509.4281006	-0.214324951	0	-21.6
1	67412767	2121	9	3	1734	0.111111111	4.584327221	2	1	0	488.6686096	-0.213195801	0	-14.4
1	67412768	2121	3	1	1734	0	5.438063622	2	0	0	473.7531128	-0.219451904	18	5.3
1	67412769	2121	13	0	1734	0.076923077	3.076158762	3	0	0	463.8124695	-0.224639893	8.4	-3.8
1	67422060	2122	78	0	1734	0.602564103	0.685600132	5	0.141025641	0	456.905899	-0.247268677	18	8.4
1	67422061	2122	74	15	1734	0.851351351	0.515489161	5	0.189189189	0	449.1976166	-0.257156372	3.2	-0.15
1	67422062	2122	17	0	247	0.294117647	1.134720802	5	0	0	441.1949768	-0.266998291	5.5	0
1	67422063	2122	71	0	247	0.507042254	0.738914311	3	0.014084507	0	427.2341309	-0.264343262	1.89	-15.83
1	67422064	2122	58	0	247	0.551724138	2.258177638	4	0.103448276	0	419.9553528	-0.269165039	17.55	-8.37
1	67422065	2122	3	0	2	0	5.411367893	5	0.666666667	0	411.428009	-0.257629395	5.4	-1.6
1	67422164	2111	3	0	19	0	7.109584808	2	1	0	315.8258972	-0.354431152	0	0
1	67422165	2111	20	0	19	0.1	5.136087179	2	0.3	0	310.500946	-0.358337402	0	0
1	67422166	2111	53	0	155	0.452830189	2.939775944	2	0.301886793	0	298.3035278	-0.37020874	0	-2.1
1	67422167	2111	3	0	155	0	3.844402313	2	1	0	294.1836243	-0.414398193	28.56	19.71
1	67422265	2111	24	0	27	0.208333333	4.847505093	3	0.125	0	213.0035095	-0.530189514	21.06	20.83
1	67422367	2111	11	0	7	0	6.698432922	5	0	0	101.5135422	-1.13634491	0	0
1	67422464	2111	13	5	304	0.153846154	4.096412182	3	0.384615385	0.153846154	55.97320938	-2.222278595	0.68	0
1	67422465	2111	38	22	304	0.394736842	0.25083527	4	0.210526316	0.5	51.54110336	-2.34535408	30.6	1.875
1	67422466	2111	78	14	304	0.705128205	0.184121862	4	0.320512821	0.782051282	47.44992447	-2.845022202	0.68	0
1	67422467	2111	11	0	304	0.363636364	0.176622406	3	0	0.909090909	44.28318024	-3.16305542	0	0
1	67422468	2111	1	1	50	0	0.186731458	4	1	0	56.08029938	-3.535133362	0	-6
1	67422469	2111	5	1	1	0	0.818538368	4	0.2	0.2	53.85164642	-3.602684021	0	-11.4
1	67422560	2111	11	0	4	0	2.498695135	3	0.545454546	0	61.40032578	-3.599674225	6.72	2.24
1	67412650	2121	7	1	7213	0	1.010663271	3	0.428571429	0	604.5047607	-0.443908691	370.83	131.8
1	67412651	2121	96	0	7213	0.8125	0.335765392	2	0.458333333	0	606.682373	-0.486816406	73.44	43.8
1	67412652	2121	75	4	7213	0.64	2.761473894	2	0.453333333	0	607.9777832	-0.553649902	5.34	-1.5
1	67412653	2121	65	7	7213	0.446153846	3.818675518	2	0.184615385	0	609.6794434	-0.622497559	0	-10.05
1	67412654	2121	58	3	7213	0.362068966	3.629231453	2	0.068965517	0	610.2036743	-0.647491455	0	-13.06
1	67412655	2121	47	7	7213	0.29787234	1.246294737	2	0.212765957	0	607.4874268	-0.221984863	9.69	8.5
1	67412656	2121	19	5	7213	0.052631579	7.439938068	2	1	0	600.8602295	-0.222717285	2.72	2.72
1	67412659	2121	8	0	2126	0	2.440243721	2	0.125	0	563.8177795	-0.23059082	0	0
1	67412750	2121	18	0	4248	0.111111111	2.628873229	3	0.277777778	0	559.8450623	-0.226318359	0	0
1	67412751	2121	12	2	4248	0	2.059691966	3	0.416666667	0	545.652771	-0.227935791	0	-2.5
1	67412752	2121	51	6	4248	0.450980392	0.963904917	3	0.196078431	0	539.1790161	-0.241638184	0	-11.36
1	67412753	2121	50	3	1932	0.44	0.615804136	3	0.26	0	526.2190552	-0.248321533	0	-14.125
1	67412754	2121	69	12	1932	0.753623188	0.364897698	3	0.15942029	0	520.2037964	-0.256591797	0	-5.35
1	67412755	2121	1	0	1932	0	2.997478008	2	0	0	508.6708069	-0.243713379	0	-10.5
1	67412759	2121	33	1	1734	0.393939394	1.512346983	2	0.424242424	0	466.9775085	-0.294158936	0.8	0.02
1	67422050	2122	87	0	1734	0.747126437	0.454867005	3	0.252873563	0.206896552	458.4888306	-0.290740967	6	0.01
1	67422051	2122	87	4	1734	0.735632184	0.267573267	5	0.091954023	0.034482759	449.3294983	-0.292755127	2.8	-11.9
1	67422052	2122	58	0	1734	0.655172414	0.52219063	3	0.034482759	0	440.206192	-0.310409546	27.5	-0.425
1	67422053	2122	52	0	247	0.615384615	0.894219458	3	0.057692308	0	428.581955	-0.302719116	8.28	-25.935
1	67422054	2122	31	0	247	0.387096774	1.323408127	3	0	0	422.5079956	-0.311920166	30.61	-16.93
1	67422156	2111	8	0	155	0.125	5.32587409	2	0.125	0	297.9806824	-0.417449951	20.825	6.1
1	67422157	2111	32	0	155	0.25	2.576717019	3	0.15625	0	294.5445557	-0.455429077	55.93	29.035
1	67422159	2111	1	0	1	0	16.94599152	5	1	0	272.3692322	-0.49887085	0	0
1	67422253	2111	14	0	15	0.214285714	6.125230074	3	0	0	230.6057205	-0.576278687	0	-0.3
1	67422254	2111	14	0	7	0	7.141149044	3	0	0	223.8442993	-0.576713562	0	-1.5
1	67422255	2111	26	0	51	0.230769231	4.876472712	3	0.076923077	0	216.6910172	-0.611572266	0.39	0.39
1	67422357	2111	18	0	5	0.055555556	4.386796951	3	0	0	104.7424736	-1.359512329	0	0
1	67422453	2111	3	3	2	0	0.571173608	3	0.333333333	0	64.84597015	-2.235870361	0	0
1	67422454	2111	21	3	304	0.380952381	0.176544711	4	0.142857143	0.761904762	58.24087906	-2.195411682	1.36	-28.3
1	67422455	2111	76	3	304	0.657894737	0.210436724	3	0.039473684	0.27631579	58.57889366	-2.295633316	0.68	-66.48
1	67422456	2111	54	7	304	0.481481482	0.292591825	3	0.259259259	0.555555556	57.10953522	-2.816053391	0	-9.665
1	67422457	2111	20	3	64	0.45	1.319727063	3	0.75	0	60.74943542	-3.208175659	0	0
1	67422458	2111	31	25	50	0.451612903	1.503758311	4	0.870967742	0.64516129	59.80802536	-3.490436554	0	-0.9
1	67422459	2111	68	24	351	0.485294118	1.101118147	3	0.5	0.235294118	64.54838943	-3.557098389	8.55	6.23
1	67422550	2111	33	0	43	0.363636364	0.982073247	3	0.060606061	0	69.40460968	-3.60357666	22.02	16.39
1	67422551	2111	8	0	43	0.125	9.1235677	3	0.5	0	71.50516891	-3.602367401	17.08	9.97
1	67412549	2121	2	0	7213	0	0.138216339	2	0	0	605.0588684	-1.088195801	351.275	-4.05
1	67412640	2121	42	11	7213	0.428571429	0.169903316	2	0.071428571	0	600.6766968	-1.097961426	38.43	18.125
1	67412641	2121	92	4	7213	0.847826087	0.289013505	3	0.663043478	0	602.2320862	-1.139953613	8.16	-28.26
1	67412642	2121	83	5	7213	0.759036145	1.070096254	2	0.240963855	0	601.9169312	-1.168823242	0	-72.05
1	67412643	2121	80	1	7213	0.6125	3.292038441	2	0.1625	0	602.8453369	-1.200897217	0	-8.75
1	67412644	2121	56	2	7213	0.339285714	4.081710339	2	0.589285714	0	603.1363525	-1.232330322	0	-0.875
1	67412645	2121	7	2	7213	0.285714286	4.390117168	2	0.571428571	0	601.9451904	-1.250488281	0	0
1	67412646	2121	16	9	7213	0	6.230628252	2	0.1875	0	600.6384277	-0.248046875	0.085	0.085
1	67412740	2121	9	1	4248	0	7.038336277	3	0.777777778	0	556.354187	-0.283325195	8.16	0.96
1	67412741	2121	40	4	4248	0.35	1.665842354	3	0.175	0	549.7153625	-0.280059815	20.4	2.52
1	67412742	2121	12	1	4248	0.416666667	1.288383722	3	0.25	0	543.1339417	-0.270721436	7.65	-1.8
1	67412743	2121	44	7	1932	0.431818182	1.07880801	3	0.068181818	0	527.7219849	-0.284179688	0	-7.25
1	67412744	2121	74	8	1932	0.608108108	0.616779059	3	0.040540541	0	519.8778687	-0.290618897	0	-13.95
1	67412745	2121	14	2	1932	0.142857143	1.817227364	2	0.5	0	514.3058472	-0.304840088	0	-7.5
1	67412748	2121	7	1	1734	0.142857143	4.324876785	2	0	0	477.5793152	-0.337585449	0	0
1	67412749	2121	63	8	1734	0.650793651	0.195701614	4	0.26984127	0.428571429	468.7195435	-0.321166992	4.48	0
1	67422040	2122	90	0	1734	0.744444444	0.270328924	4	0.188888889	1	460.6565857	-0.331970215	27.44	-3.065
1	67422041	2122	63	0	1734	0.428571429	0.617331684	5	0.26984127	0.063492064	449.6409607	-0.343261719	5.28	-11.9
1	67422042	2122	75	0	1734	0.493333333	0.523118138	3	0.026666667	0	441.9377747	-0.34552002	1.65	-16.45
1	67422043	2122	76	0	1734	0.631578947	0.664959073	3	0.078947368	0	430.8236237	-0.353683472	0	-41.38
1	67422044	2122	35	0	1734	0.514285714	1.096653104	5	0	0	424.2322388	-0.372283936	0	-10.5
1	67422145	2111	11	0	39	0	6.839043617	3	0.090909091	0	312.8785706	-0.507720947	0	0
1	67422146	2111	26	0	39	0.269230769	6.888311863	3	0.076923077	0	304.7867889	-0.518188477	0	-0.725
1	67422147	2111	47	0	64	0.234042553	1.789474607	3	0.106382979	0	293.1279602	-0.526794434	9	-66.55
1	67422148	2111	20	0	17	0.1	2.759166837	3	0	0	287.1602325	-0.552627564	23.5	-2.425
1	67422149	2111	9	0	40	0.111111111	6.208801746	3	0.111111111	0	277.4833374	-0.578613281	2.5	1.25
1	67422240	2111	12	0	10	0.083333333	9.549323082	3	0	0	262.6927338	-0.599365234	0	-20.775
1	67422241	2111	23	0	67	0.565217391	8.32302475	3	0.086956522	0	253.6533051	-0.620666504	0	-6.75
1	67422242	2111	17	0	67	0.058823529	10.81823444	3	0.470588235	0	250.1379547	-0.613311768	0	-3.15
1	67422243	2111	16	0	9	0.0625	7.67689848	3	0	0	236.6965866	-0.641311646	0	-17.1
1	67422245	2111	10	0	51	0	8.702668428	3	0	0	218.4204254	-0.677604675	0	-21
1	67422347	2111	4	0	4	0	2.521453738	3	0	0	108.2004623	-1.6692276	0	0
1	67422440	2111	9	0	1349	0.222222222	6.524294376	3	0.444444444	0	94.36631012	-2.177993774	0	-11.2
1	67422444	2111	9	0	41	0.333333333	0.057669248	4	0.444444444	1	67.68308258	-2.177391052	0	-10.15
1	67422445	2111	43	0	32	0.348837209	0.242629126	3	0.093023256	0.209302326	66.91038513	-2.469268799	0	-11.6
1	67422446	2111	36	2	64	0.25	3.439758062	3	0.111111111	0	68.04777527	-2.999713898	0	0
1	67422447	2111	63	0	151	0.476190476	4.189903736	3	0.412698413	0	69.11584473	-3.190055847	0	0
1	67422448	2111	66	0	151	0.424242424	4.647115469	3	0.303030303	0	70.21395874	-3.380706787	0	-10.05
1	67422449	2111	85	2	351	0.717647059	2.150391817	3	0.105882353	0	72.73238373	-3.533302307	38.22	25.9
1	67422540	2111	59	0	351	0.474576271	2.400452375	3	0.101694915	0	76.53757477	-3.587471008	13.74	-1.27
1	67422541	2111	12	0	6	0	2.377292037	3	0	0	82.16381073	-3.605148315	39	-6.65
1	67412630	2121	57	1	7213	0.578947368	0.320619285	2	0.122807018	0	591.8125	-1.106201172	19.34	6.14
1	67412631	2121	66	0	7213	0.757575758	0.078736231	3	0.848484849	0	592.598938	-1.146209717	0	-16.28
1	67412632	2121	95	0	7213	0.831578947	0.800010443	2	0.231578947	0	592.8659058	-1.172424316	0	-20.52
1	67412633	2121	96	1	7213	0.885416667	0.501708776	2	0.166666667	0	593.8884583	-1.205352783	0	-19.95
1	67412634	2121	81	3	7213	0.691358025	2.822626352	2	0.345679012	0	595.7398682	-1.234741211	0	-0.35
1	67412635	2121	24	8	7213	0.333333333	4.756550551	2	0.541666667	0	596.0599976	-1.255340576	0	0
1	67412730	2121	20	2	4248	0	3.081900597	3	0.1	0	560.9770508	-0.309082031	0	0
1	67412731	2121	30	1	4248	0.133333333	2.577532649	2	0.066666667	0	552.6729736	-0.310333252	2.21	0.43
1	67412732	2121	26	1	1932	0.461538462	3.00635612	2	0.153846154	0	539.7262878	-0.332946777	15.96	8.075
1	67412733	2121	49	0	1932	0.408163265	0.930182159	3	0.326530612	0	531.9971924	-0.331237793	1.9	-2.95
1	67412734	2121	89	9	1932	0.719101124	0.406090885	3	0.134831461	0	521.1448975	-0.331298828	0	-13.75
1	67412735	2121	19	1	1932	0.105263158	1.215908408	2	0.105263158	0	514.4103394	-0.342041016	0	-2
1	67412738	2121	14	5	1734	0.071428571	4.166855812	2	0	0	479.3292084	-0.35244751	0	0
1	67412739	2121	41	4	1734	0.365853659	1.748647928	3	0.073170732	0.12195122	470.0319214	-0.36114502	0	-6.4
1	67422030	2122	93	0	1734	0.795698925	0.644460976	3	0.11827957	0.688172043	462.4500122	-0.373809815	5.28	-21.99
1	67422031	2122	91	0	1734	0.725274725	1.563535571	3	0.186813187	0.131868132	453.0297852	-0.381286621	16.5	7.13
1	67422032	2122	60	0	1734	0.633333333	2.875933409	5	0.15	0	444.3067627	-0.38444519	2.64	-0.25
1	67422033	2122	35	0	1734	0.142857143	4.913247585	5	0.228571429	0	434.2188416	-0.390441895	0	-7
1	67422034	2122	55	0	1467	0.345454546	1.25417459	3	0.036363636	0	422.4807739	-0.408660889	0	-6
1	67422035	2122	15	0	51	0.133333333	1.567574263	3	0	0	416.1946716	-0.419067383	0	-14.65
1	67422135	2111	1	0	3	0	4.795824528	3	1	0	318.4729309	-0.514526367	0	0
1	67422137	2111	37	0	64	0.45945946	2.661444187	2	0.162162162	0	294.5318298	-0.583404541	0	-16.75
1	67422138	2111	11	0	40	0.090909091	4.263121605	5	0.454545455	0	283.3654785	-0.594116211	5	1.75
1	67422139	2111	28	0	40	0.5	5.042943955	3	0.178571429	0	279.752533	-0.601043701	0.5	0.25
1	67422230	2111	42	0	301	0.333333333	1.586014152	3	0.238095238	0	269.7610016	-0.638000488	0	-25.2
1	67422231	2111	26	0	67	0.269230769	5.317085266	3	0.038461539	0	256.342514	-0.665023804	0	-2.175
1	67422232	2111	21	0	19	0.190476191	9.784956932	3	0.047619048	0	251.8729858	-0.691772461	0	-0.9
1	67422233	2111	1	0	1	0	12.51271248	3	1	0	240.4766083	-0.755645752	0	0
1	67422337	2111	9	0	28	0.111111111	11.23563766	5	0	0	118.9285507	-2.069030762	0	-4.95
1	67422338	2111	15	0	1349	0.2	2.176228762	2	0	0	114.5600281	-2.127670288	0	-19.85
1	67422339	2111	4	0	1349	0	4.618862152	2	0	0	106.8063545	-2.172317505	12	-12.65
1	67422430	2111	47	2	1349	0.425531915	5.377959728	3	0.276595745	0	100	-2.191688538	0	-18
1	67422433	2111	1	0	1	0	5.228717327	5	0	0	85.79627228	-2.226455689	0	0
1	67422436	2111	5	0	64	0.2	2.591316223	3	0.6	0	73.02738953	-2.999725342	0	0
1	67422437	2111	25	0	151	0.48	1.224303842	3	0.08	0	75.53807068	-3.236457825	0	-2.8
1	67422438	2111	35	0	151	0.257142857	3.842720985	3	0.6	0	77.12976074	-3.355232239	0	-9.65
1	67422439	2111	23	0	351	0.391304348	5.174031735	3	0.391304348	0	78.54934692	-3.50818634	16.38	9.47
1	67422530	2111	55	0	351	0.690909091	2.279099941	3	0.4	0	85	-3.578811646	0	-5.8
1	67422531	2111	32	0	351	0.6875	1.974988222	3	0.03125	0	91.07949066	-3.593891144	0	-19.175
1	67412620	2121	50	10	7213	0.44	0.450889558	4	0.04	0	581.0856018	-1.116790772	0	0
1	67412621	2121	56	2	7213	0.517857143	0.061828984	3	0.482142857	0	581.7821655	-1.148651123	2.24	-1.445
1	67412622	2121	95	0	7213	0.8	0.096832641	3	0.32631579	0	582.9794312	-1.176513672	15.12	12.74
1	67412623	2121	90	1	7213	0.822222222	1.576254964	2	0.3	0.044444444	584.1416931	-1.206939697	4.26	0.425
1	67412624	2121	79	8	7213	0.455696203	3.019655943	2	0.417721519	0	585.2016602	-1.238952637	0	-0.35
1	67412625	2121	19	5	7213	0.421052632	6.443690777	2	0.789473684	0	588.1947021	-1.25970459	0	0
1	67412626	2121	2	1	2	0	2.088619947	2	0	0	584.210144	-1.303710938	0	0
1	67412720	2121	2	0	1932	0	2.257630646	2	0	0	557.9706726	-0.329650879	0	0
1	67412721	2121	4	0	1932	0	12.4762888	2	0	0	555.0110474	-0.331420898	0	0
1	67412722	2121	41	1	1932	0.390243902	1.841246367	3	0.073170732	0	545.06604	-0.351928711	0.38	-14.35
1	67412724	2121	72	1	1932	0.569444444	0.991251975	3	0.222222222	0	522.4949951	-0.37008667	32.83	14.215
1	67412725	2121	39	12	1932	0.512820513	4.785096169	2	0.615384615	0	516.0862427	-0.374389648	11.39	4.87
1	67412729	2121	1	1	1734	0	3.162027359	3	1	0	468.9147034	-0.392242432	0	-10.75
1	67422020	2121	62	5	1734	0.693548387	1.525124669	3	0.209677419	0	462.7845001	-0.409286499	0	-14.1
1	67422021	2122	47	0	1734	0.659574468	2.320894718	5	0.170212766	0	455.5930176	-0.415740967	2.64	0.18
1	67422022	2122	17	0	1734	0.117647059	4.17222023	5	0.176470588	0	447.2068787	-0.418762207	0.66	0.46
1	67422023	2122	14	0	1467	0.214285714	1.746777237	5	0.571428571	0	432.2568054	-0.453933716	0	-12.3
1	67422024	2122	94	0	1467	0.787234043	1.040488482	3	0.14893617	0	425.2522736	-0.455062866	0	-22.925
1	67422025	2122	22	0	1467	0.318181818	0.89520514	3	0	0	419.2958374	-0.466567993	4.235	-8.625
1	67422027	2122	5	0	5	0	5.425697804	3	0	0	397.5248413	-0.501586914	0	0
1	67422125	2111	8	0	21	0	4.908411026	3	0.25	0	315.7744141	-0.614364624	0	0
1	67422126	2111	18	0	21	0.111111111	4.492880106	2	0.055555556	0	311.0248871	-0.616836548	0	0
1	67422127	2111	49	0	100	0.428571429	3.814275265	3	0.020408163	0	298.2633057	-0.634460449	0	-2
1	67422220	2111	50	0	301	0.5	1.813798606	2	0.08	0	269.9611053	-0.703475952	33.5	10.065
1	67422221	2111	64	0	301	0.59375	1.353855074	3	0.046875	0	263.4255066	-0.741470337	2.34	-16.815
1	67422222	2111	30	0	301	0.133333333	7.672149897	3	0.566666667	0	252.4370422	-0.783531189	6.825	-15.735
1	67422223	2111	12	0	8	0	9.265883446	3	0.916666667	0	244.6485977	-0.803733826	0	0
1	67422224	2111	4	0	1.5	0	6.683289766	3	0	0	236.2441406	-0.843696594	0	0
1	67422325	2111	8	0	8	0	3.439279318	5	0	0	144.5440903	-1.739868164	0	0
1	67422327	2111	24	0	28	0.375	4.917574406	5	0.166666667	0	122.6962852	-2.117279053	0	-5.55
1	67422328	2111	58	0	1349	0.293103448	3.811408401	3	0.068965517	0	118.3933983	-2.156433106	16.77	-26.795
1	67422329	2111	63	0	1349	0.46031746	2.093423605	2	0	0	113.454834	-2.189804077	51.84	-11.19
1	67422420	2111	46	3	1349	0.413043478	4.77246213	3	0.086956522	0	105.5603371	-2.215126038	0.96	-3.245
1	67422520	2111	6	0	351	0	4.041202307	3	0.166666667	0	93.70669937	-3.570007324	0	-7.525
1	67422521	2111	51	0	351	0.529411765	2.388791323	3	0.156862745	0	97.61660004	-3.587806702	0	-12.95
1	67422522	2111	4	0	26	0	1.910850644	3	0.5	0	105.2440529	-3.59784317	17.5	-7.025
1	67412610	2121	30	1	7213	0.466666667	0.205950737	4	0.266666667	0	572.5716553	-1.123229981	0	-6.125
1	67412611	2121	69	9	7213	0.492753623	0.216699034	3	0.260869565	0.043478261	572.399353	-1.146728516	0	-15.75
1	67412612	2121	94	0	7213	0.765957447	0.323974341	3	0.446808511	0.14893617	573.0562744	-1.178924561	4.62	-0.085
1	67412613	2121	94	0	7213	0.829787234	0.811074406	2	0.127659575	0	573.9891052	-1.211883545	35.28	17.43
1	67412614	2121	63	3	7213	0.444444444	1.135275602	3	0.222222222	0	575.7751465	-1.239746094	4.32	-13.08
1	67412615	2121	26	6	7213	0.192307692	4.148664713	2	0.076923077	0	579.3431396	-1.270111084	0	-1.95
1	67412616	2121	2	0	7213	0	2.971076965	2	0	0	581.6197205	-1.292358398	0	0
1	67412711	2121	11	1	1932	0.454545455	2.702012539	3	0	0	551.0898438	-0.395019531	0	0
1	67412712	2121	25	3	1932	0.4	3.424840212	2	0.4	0	548.3812256	-0.38092041	0	-3.5
1	67412713	2121	9	5	1932	0	7.544359207	2	0.777777778	0	530.6995239	-0.387145996	4.69	2.24
1	67412714	2121	74	7	1932	0.621621622	1.357385218	3	0.135135135	0.054054054	524.2318115	-0.404266357	0.67	0.32
1	67412715	2121	31	6	1932	0.451612903	4.553879261	2	0.35483871	0	518.336792	-0.413024902	0	0
1	67422010	2121	7	0	1734	0	8.833496094	5	0.428571429	0	462.6121521	-0.449401856	0	-2.4
1	67422013	2122	3	0	1467	0	2.114680767	3	0	0	433.9135742	-0.506744385	0	-18
1	67422014	2122	90	0	1467	0.777777778	0.722721338	3	0.077777778	0	427.4944305	-0.499389648	0.77	-28.31
1	67422015	2122	48	0	1467	0.458333333	0.623154163	3	0.0625	0	419.7677765	-0.506408691	37.73	17.685
1	67422016	2122	50	0	102	0.42	2.059874773	3	0	0	410.429657	-0.523544312	33.84	25.14
1	67422017	2122	9	0	3	0	6.677401543	3	0.222222222	0	401.3676758	-0.52835083	7.99	6.29
1	67422115	2111	5	0	3	0	4.295702457	5	1	0	318.8479309	-0.645599365	0	0
1	67422116	2111	12	0	4.5	0	8.302696705	5	0.166666667	0	312.3240051	-0.671646118	0	0
1	67422117	2111	38	0	100	0.263157895	5.724194527	2	0.184210526	0	302.0868835	-0.70880127	0	0
1	67422118	2111	1	0	3	0	5.111421108	5	0	0	291.5476074	-0.760437012	0	0
1	67422119	2111	11	0	301	0.090909091	9.030864716	5	0	0	282.8462524	-0.776733398	0	-5.4
1	67422210	2111	26	0	301	0.192307692	5.239654779	3	0.038461539	0	274.3874969	-0.775939941	0	-20.4
1	67422211	2111	37	0	301	0.108108108	3.489401817	3	0.081081081	0	265.0018921	-0.793304443	1.95	-16.8
1	67422212	2111	28	0	301	0.321428571	1.102193952	3	0.25	0	254.2960815	-0.816307068	17.55	-14.14
1	67422213	2111	34	0	86	0.235294118	6.821081638	3	0.235294118	0	246.245697	-0.849052429	4.605	0
1	67422214	2111	14	0	86	0.285714286	4.961117029	3	0.142857143	0	243.0780869	-0.897697449	21.895	14.645
1	67422312	2111	6	0	12	0.166666667	12.81538677	5	0	0	169.3014755	-1.631187439	0	-15.6
1	67422313	2111	24	0	8	0.041666667	12.50842953	5	0.333333333	0	163.0158234	-1.692619324	0	0
1	67422314	2111	20	0	8	0	11.95522499	5	0.3	0	157.3800735	-1.828575134	10.95	9.075
1	67422317	2111	3	0	1349	0	4.234041691	5	1	0	134.8258209	-2.171676636	192.24	29.24
1	67422318	2111	50	0	1349	0.46	0.813398331	5	0.1	0	125.4571571	-2.190155029	180.23	-194.695
1	67422319	2111	65	0	1349	0.446153846	0.858501852	3	0.046153846	0	120.9504013	-2.212150574	10.39	-23.58
1	67422410	2111	38	7	36	0.263157895	6.60410285	3	0.263157895	0	113.9341774	-2.230110169	0	0
1	67422411	2111	29	23	26	0.24137931	6.245001793	5	0.413793103	0	110.0727005	-2.235244751	0	0
1	67422412	2111	2	2	26	0	11.41284227	5	0.5	0	111.5450096	-2.232357025	0	0
1	67422510	2111	1	0	47	0	10.74893379	5	0	0	108.0786743	-3.536735535	0	-1.05
1	67422511	2111	53	0	47	0.377358491	2.965466976	3	0.396226415	0	109.1650162	-3.569213867	1	-2.7
1	67422512	2111	43	0	42	0.302325581	2.208714008	3	0.302325581	0	111.018013	-3.59803772	48.25	-8.1
1	67412600	2121	19	7	7213	0.368421053	0.684710562	4	0.789473684	0	563.0888062	-1.128417969	0	-0.7
1	67412601	2121	72	1	7213	0.583333333	0.503314614	4	0.194444444	0.097222222	560.8489075	-1.145996094	2.25	0.45
1	67412602	2121	90	0	7213	0.677777778	0.330772489	3	0.433333333	0.244444444	562.8792114	-1.182006836	0	-11.005
1	67412603	2121	88	0	7213	0.738636364	1.641459823	2	0.102272727	0	563.4225464	-1.21472168	10.5	-13.755
1	67412604	2121	70	5	7213	0.5	2.520866394	2	0.428571429	0	564.6737976	-1.244415283	0	-23.575
1	67412605	2121	17	4	10	0	9.165946007	2	0.941176471	0	566.675415	-1.272583008	0	-5.25
1	67412701	2121	22	2	49	0.272727273	3.054649949	2	0.045454546	0	550.8475342	-0.418762207	0	0
1	67412702	2121	5	0	1932	0.2	5.208274841	5	0.2	0	550.3526001	-0.410400391	0	0
1	67412704	2121	63	3	1932	0.428571429	1.431666851	3	0.190476191	0	525.6472168	-0.441955566	0	-11.4
1	67412705	2121	44	7	1932	0.272727273	3.078777075	2	0.409090909	0	517.3364563	-0.449829102	0.255	0
1	67412706	2121	4	2	1932	0	5.986999035	2	1	0	512.1371765	-0.47177124	4.845	-3.555
1	67422003	2122	28	0	1467	0.642857143	1.444202721	3	0	0	436.6108093	-0.534927368	0.44	-12.625
1	67422004	2122	60	0	1467	0.466666667	0.635096222	3	0.266666667	0	430.6837311	-0.542739868	4.895	-11.155
1	67422005	2122	63	0	1467	0.603174603	0.621462762	3	0.031746032	0	420.4687805	-0.551330566	2.31	-24.96
1	67422006	2122	31	0	102	0.290322581	1.412201643	5	0	0	409.2004395	-0.559814453	4.7	1.29
1	67422007	2122	14	0	6	0	4.939138174	3	0.428571429	0	404.7431335	-0.57220459	0	-6.85
1	67422106	2111	14	0	13	0.071428571	4.661008596	5	0.142857143	0	315.6825409	-0.753082275	0	0
1	67422107	2111	11	0	100	0.090909091	5.879908562	5	0.090909091	0	306.2172546	-0.738311768	0	0
1	67422108	2111	5	0	4	0	5.419273853	5	0	0	296.7692566	-0.774017334	0	0
1	67422109	2111	6	0	4	0	6.271603346	5	0	0	286.8471527	-0.779846191	0	0
1	67422200	2111	1	0	2	0	9.795233727	5	0	0	273.5342712	-0.817687988	0	-9
1	67422203	2111	25	0	86	0.28	9.9189291	3	0.16	0	250.479538	-0.939086914	30.2	16.71
1	67422204	2111	40	0	86	0.325	5.649362803	3	0.05	0	244.2181396	-0.94115448	74.745	45.45
1	67422205	2111	24	0	62	0.25	7.307317734	3	0.208333333	0	236.204361	-1.010902405	1.51	-61.345
1	67422206	2111	17	0	62	0.058823529	6.766412258	3	0.823529412	0	229.984787	-1.023864746	0	-15.4
1	67422207	2111	5	0	18	0	12.62057114	5	0.2	0	217.1658325	-1.107284546	1.33	0.63
1	67422208	2111	20	0	17	0.1	10.39538002	5	0.1	0	210.9335938	-1.108314514	0.19	0.09
1	67422302	2111	35	0	107	0.171428571	14.29281235	5	0.428571429	0	175.8550568	-1.744598389	0	0
1	67422303	2111	40	0	15	0.075	15.4146843	5	0.425	0	169.1966248	-1.826881409	0	0
1	67422304	2111	15	0	9	0	7.744699001	5	0.266666667	0	159.4521942	-1.987106323	71.54	59.29
1	67422305	2111	12	0	5	0	4.589065433	3	0	0	155.9307022	-2.130638123	0.73	0.155
1	67422306	2111	27	0	1349	0.037037037	3.856748343	3	0	0	147.6279144	-2.154052734	4.12	-6.15
1	67422307	2111	72	0	1349	0.416666667	1.151275158	3	0.138888889	0	141.2816162	-2.179397583	267.8	147.99
1	67422308	2111	35	0	1349	0.142857143	0.649375916	3	0	0	136.6052704	-2.206726074	669.5	-213.35
1	67422309	2111	87	0	1349	0.724137931	2.834755182	3	0.172413793	0	128.7982941	-2.223327637	14.64	-10.86
1	67422400	2111	30	2	1349	0.466666667	6.040228128	3	0.233333333	0	123.6062164	-2.231987	0	-0.325
1	67422401	2111	11	2	26	0.090909091	7.676078796	5	0.181818182	0	116.2970352	-2.235809326	0	0
1	67422402	2111	1	1	26	0	5.823092938	5	0	0	112.9247513	-2.231666565	0	0
1	67422501	2111	30	0	41	0.133333333	6.751868248	5	1	0	115.6913147	-3.552639008	0.25	-12.3
1	67422502	2111	44	0	41	0.25	1.924121499	3	0.25	0	122.7638054	-3.586170197	13.375	-18.325
1	67422503	2111	19	0	2643	0.421052632	2.422270775	3	0	0	128.015625	-3.598396301	3.75	-10.85
1	67411690	2121	6	3	7213	0	3.248360515	3	0.333333333	0	553.6716003	-1.131286621	13.5	13.5
1	67411691	2121	87	10	7213	0.540229885	0.530497193	3	0.149425287	0.275862069	552.4500122	-1.151611328	20.25	20
1	67411692	2121	77	0	7213	0.649350649	0.363965899	3	0.142857143	0	553.2639771	-1.188415527	8.16	1.95
1	67411693	2121	94	7	7213	0.872340426	1.411106765	2	0.489361702	0	553.7693481	-1.218841553	37.67	12.98
1	67411694	2121	56	2	7213	0.410714286	2.903451562	2	0.071428571	0	554.7580566	-1.248260498	5.44	-0.35
1	67411695	2121	24	3	7213	0	2.35529232	2	0.25	0	556.8496094	-1.285766602	0	-0.525
1	67411696	2121	19	7	7213	0.157894737	3.596199989	3	0.421052632	0	555.3413086	-1.307922363	0	-4.3
1	67411790	2121	12	2	49	0.166666667	2.227492213	2	0.083333333	0	552.3051758	-0.31137085	0	0
1	67411791	2121	20	3	49	0.35	3.925194144	2	0	0	550.2244873	-0.359863281	0	0
1	67411793	2121	26	3	1932	0.115384615	3.507534862	2	0.153846154	0	530.8502502	-0.49520874	0	-0.3
1	67411794	2121	63	8	1932	0.317460318	1.54142344	2	0.174603175	0	526.3658447	-0.573364258	0.51	-27
1	67411795	2121	70	4	1932	0.542857143	3.108321548	3	0.228571429	0	519.4728088	-0.61795044	24.99	17.115
1	67411796	2121	37	5	1932	0.324324324	2.981717825	3	0.081081081	0	510.7846985	-0.501647949	0.51	-17.2
1	67411797	2121	4	0	3	0	6.227121592	2	0	0	504.5356903	-0.519012451	0	-5
1	67421092	2122	2	0	1467	0	5.988605738	3	0	0	447.5230865	-0.558288574	13.86	0.385
1	67421093	2122	87	0	1467	0.689655172	1.28929019	3	0.022988506	0	442.1640015	-0.570159912	27.72	-1.28
1	67421094	2122	89	0	1467	0.752808989	0.209762693	3	0.033707865	0	432.9768982	-0.582305908	41.58	0.9
1	67421095	2122	66	0	1467	0.560606061	0.510430276	3	0.060606061	0	424.4231415	-0.598571777	4.2	-8.905
1	67421096	2122	37	0	67	0.378378378	2.423371553	3	0.189189189	0	412.7044983	-0.619384766	4.55	-5.4
1	67421097	2122	12	0	67	0.416666667	2.450562596	3	0.083333333	0	407.1442871	-0.640533447	1.625	-8.975
1	67421098	2122	10	0	32	0	2.943406582	3	0.1	0	397.8252106	-0.650497437	0	-1.9
1	67421197	2111	1	0	1	0	7.94812727	5	1	0	305.8251038	-0.809844971	0	0
1	67421198	2111	10	0	2	0	8.712331295	5	0.3	0	303.0415802	-0.835586548	0	0
1	67421293	2111	11	0	86	0.181818182	6.346843243	3	0.454545455	0	253.7124329	-0.972625732	42.86	-8.12
1	67421294	2111	18	0	11	0.055555556	7.642650366	3	0.222222222	0	250.7488174	-1.017852783	98	-61.575
1	67421295	2111	29	0	62	0.137931035	7.189748764	3	0.137931035	0	241.1389618	-1.033966065	29.03	-115.87
1	67421296	2111	3	0	62	0	10.91422558	5	0.333333333	0	232.8991241	-1.04914856	0	-46.75
1	67421297	2111	10	0	18	0.1	5.251725197	3	0.4	0	220.4187622	-1.136314392	2.945	-1.005
1	67421298	2111	63	0	87	0.317460318	7.512868404	3	0.301587302	0	215.5411835	-1.179092407	9.5	-1.13
1	67421299	2111	19	0	9	0.052631579	9.809107781	3	0.105263158	0	206.1188965	-1.287231445	0	-19.95
1	67421390	2111	6	0	5	0	6.167178392	5	0	0	198.5230637	-1.692863464	0	0
1	67421392	2111	20	0	107	0.05	15.24106026	5	1	0	180.9834137	-1.831665039	0	0
1	67421393	2111	39	0	107	0.051282051	15.36836052	5	0.641025641	0	174.7254944	-1.98059082	0	0
1	67421394	2111	7	0	107	0	12.75328255	5	1	0	171.1724243	-2.070175171	1.46	1.21
1	67421396	2111	45	0	1349	0.4	1.207776308	3	0.133333333	0	154.7966461	-2.179916382	13	7.2
1	67421397	2111	79	0	1349	0.518987342	1.096837044	3	0.278481013	0	148.6775055	-2.198959351	27.9	17.44
1	67421398	2111	75	0	1349	0.466666667	1.907649159	3	0.213333333	0	142.5798035	-2.218521118	131.82	44.16
1	67421399	2111	71	0	1349	0.535211268	3.251097441	3	0.070422535	0	137.9057617	-2.230407715	20.54	-10.8
1	67421490	2111	11	0	8	0	7.700210095	3	0.545454546	0	135.5064545	-2.235870361	0.79	-2.4
1	67421591	2111	10	10	2	0	3.758699209	2	0.3	0	125.2037582	-3.538257599	0	-13.75
1	67421592	2111	51	2	2643	0.490196078	4.013629913	3	0.862745098	0	131.0457916	-3.576965332	0.25	-7.8
1	67421593	2111	78	4	2643	0.833333333	1.266217828	3	0.102564103	0	135.1776581	-3.595352173	1.59	-17.45
1	67421594	2111	10	2	2643	0.3	0.47814031	3	0.2	0	140.6306229	-3.602073669	70.32	-6.69
1	67411681	2121	78	7	7213	0.628205128	0.528724879	2	0.397435897	0.512820513	542.827301	-1.154754639	0.45	-12.9
1	67411682	2121	93	0	7213	0.795698925	0.637495875	3	0.215053763	0.096774194	543.2144775	-1.188720703	1.35	-13.75
1	67411683	2121	86	2	7213	0.744186047	0.805987209	3	0.186046512	0.069767442	544.5984802	-1.221618652	39.745	26.02
1	67411684	2121	30	1	7213	0.466666667	3.535939813	3	0.266666667	0	542.9064941	-1.248809815	11.005	-9.545
1	67411685	2121	1	0	1	0	9.899271011	5	1	0	542.236084	-1.294067383	0	0
1	67411686	2121	7	1	7213	0.285714286	2.594726801	3	0	0	552.0588989	-1.312805176	0	-2.4
1	67411783	2121	16	1	1932	0.125	7.01038456	2	0.9375	0	523.890625	-0.483947754	0	-0.13
1	67411784	2121	79	5	1932	0.620253165	1.002937317	2	0.265822785	0.050632911	519.4555054	-0.532714844	3.57	-0.26
1	67411785	2121	29	1	1932	0.24137931	2.322479963	3	0.379310345	0.344827586	514.9689331	-0.594177246	5.18	0.51
1	67411787	2121	5	0	5	0	5.449411869	2	0	0	500.4497986	-0.527252197	0	0
1	67421082	2122	1	0	1467	0	9.087602615	5	0	0	452.2167664	-0.623168945	0	-5
1	67421083	2122	66	0	1467	0.46969697	1.522595108	3	0.121212121	0	445.1522064	-0.612167358	0.44	-12.25
1	67421084	2122	78	0	1467	0.487179487	0.195755407	2	0.166666667	0	436.4229584	-0.62562561	0.77	-7.94
1	67421085	2122	46	0	1467	0.456521739	0.594298422	2	0.195652174	0	428.1845398	-0.629638672	3.85	-28.025
1	67421086	2122	27	0	14	0.074074074	2.270999432	3	0.074074074	0	416.1946716	-0.651245117	46.8	-15.75
1	67421087	2122	14	0	67	0.071428571	7.521146298	3	0	0	404.9462738	-0.652435303	0	-6
1	67421088	2122	17	0	32	0	5.423809052	3	0	0	398.22229	-0.679046631	0	0
1	67421089	2122	2	0	32	0	3.086349726	3	0	0	392.7954712	-0.69694519	0	0
1	67421283	2111	3	0	231	0	6.781452179	3	0.333333333	0	258.1181946	-1.046020508	46.25	-6.25
1	67421284	2111	49	0	231	0.489795918	3.393343449	3	0.224489796	0	255.2489014	-1.073242188	41.75	-52.65
1	67421286	2111	11	0	6	0	10.68252659	5	0	0	234.3885651	-1.156951904	0	-22
1	67421287	2111	45	0	119	0.222222222	6.572383404	3	0.288888889	0	227.7476654	-1.191696167	0.72	-31.8
1	67421288	2111	37	0	87	0.297297297	6.0520401	3	0.189189189	0	221.6867218	-1.331481934	2.16	-26.62
1	67421381	2111	4	0	3	0	3.607220531	2	0	0	193.3453598	-1.851028442	0	0
1	67421382	2111	3	0	12	0	1.810890198	3	0.333333333	0	187.4166412	-2.087982178	0	0
1	67421383	2111	29	0	786	0.137931035	2.251940012	3	0.206896552	0	182.4828796	-2.125411987	0	0
1	67421384	2111	46	0	786	0.434782609	2.380647063	3	0.108695652	0	177.0169449	-2.149276733	0	0
1	67421385	2111	61	0	786	0.655737705	1.212427259	3	0.295081967	0	169.2926483	-2.176223755	10.4	-9.85
1	67421386	2111	57	0	786	0.368421053	1.024353981	3	0.228070175	0	162.631485	-2.194396973	63.7	24.6
1	67421387	2111	33	0	1349	0.303030303	3.314634323	5	0.484848485	0	155	-2.208312988	18.2	7.5
1	67421388	2111	30	0	1349	0.3	1.256151855	3	0.433333333	0	149.2078171	-2.229476929	27.3	9
1	67421389	2111	82	0	1349	0.475609756	3.127039552	3	0.073170732	0	145.8098068	-2.234886169	43.38	28.04
1	67421480	2111	6	0	1349	0	4.995382547	3	0.333333333	0	143.5559158	-2.236022949	23.99	17.965
1	67421580	2111	8	8	3	0	3.14800334	2	0	0	132.5250626	-3.463523865	0	-0.2
1	67421581	2111	13	2	2643	0.230769231	8.727953911	5	0.769230769	0	135.93013	-3.524185181	0	-1
1	67421582	2111	66	0	2643	0.484848485	6.124053478	5	0.5	0	139.2228165	-3.555618286	0	-0.5
1	67421583	2111	76	0	2643	0.460526316	5.303369284	5	0.434210526	0	143.2218475	-3.5859375	0	-18.68
1	67421584	2111	51	0	2643	0.62745098	1.522469759	3	0.31372549	0	148.3543091	-3.599136353	74.22	-11.63
1	67411671	2121	61	6	7213	0.37704918	0.432332426	4	0.344262295	0.131147541	532.8198853	-1.161010742	0	-6
1	67411672	2121	93	3	7213	0.817204301	0.381501228	4	0.376344086	0.59139785	533.2560425	-1.190734863	0	-26.94
1	67411673	2121	54	3	7213	0.277777778	2.902625084	2	0.407407407	0.055555556	535.0654297	-1.221313477	6.765	-17.47
1	67411674	2121	30	1	7213	0.1	3.423212528	3	0.366666667	0	536.6511841	-1.258270264	0	-7.005
1	67411675	2121	7	1	14	0	4.717983246	5	0.714285714	0	533.8108521	-1.308227539	0	0
1	67411676	2121	1	0	1	0	13.46592712	5	0	0	536.6013184	-1.32434082	0	0
1	67411773	2121	18	0	1932	0.111111111	3.743029356	2	1	0	514.9242554	-0.388122559	13.32	-0.75
1	67411774	2121	74	0	1932	0.391891892	1.25829351	3	0.067567568	0.040540541	512.3041077	-0.461990356	33.3	-0.735
1	67411775	2121	10	0	1932	0	1.820754468	3	0.6	0	507.6124573	-0.556671143	4.07	-0.08
1	67421072	2122	1	0	1467	0	9.454641342	5	0	0	452.5273438	-0.627166748	0	-3.75
1	67421073	2122	81	0	1467	0.567901235	0.18338041	2	0.296296296	0	448.1082458	-0.652374268	0	-2.5
1	67421074	2122	79	0	1467	0.696202532	0.216504306	2	0.050632911	0	439.3961792	-0.670379639	11.58	-15.75
1	67421075	2122	41	0	1467	0.317073171	2.124916554	5	0.12195122	0	431.1948547	-0.675323486	41.58	-10.91
1	67421076	2122	27	0	25	0.259259259	1.892470121	3	0	0	418.8078308	-0.691192627	692.54	14.85
1	67421077	2122	1	0	1	0	6.740116596	5	1	0	413.765625	-0.685821533	251.15	2.65
1	67421273	2111	7	0	231	0	8.448158264	3	1	0	265.1490173	-1.107635498	0.84	-7.56
[truncated: 141,229 more rows]
